# Supplementary material for: Poly[bis­(acetonitrile-κN)bis­[μ3-bis(tri­fluoro­methane­sulfonyl)­imido-κ4 O,O′:O′′:O′′′]dilithium]
Source: Acta Crystallogr Sect E Struct Rep Online. 2011 Apr 7;67(Pt 5):m534. doi: 10.1107/S1600536811011561 (PMC3089180; doi:10.1107/S1600536811011561)
Supplement: Supplementary file 1 [file e-67-0m534-sup1.cif]

##############################################################################
#                                                                            #
# This CIF contains the data in a paper accepted for publication in          #
# Acta Crystallographica Section E. It conforms to the requirements of       #
# Notes for Authors for Acta Crystallographica Section E, and has been       #
# peer reviewed under the auspices of the IUCr Commission on Journals.       #
#                                                                            #
# Full details of the Crystallographic Information File format               #
# are given in the paper "The Crystallographic Information File (CIF):       #
# a New Standard Archive File for Crystallography" by S. R. Hall, F. H.      #
# Allen and I. D. Brown [Acta Cryst. (1991), A47, 655-685].                  #
#                                                                            #
# The current version of the core CIF dictionary is obtainable from          #
# ftp://ftp.iucr.org/pub/cif_core.dic.                                       #
#                                                                            #
# Software is freely available for graphical display of the structure(s)     #
# in this CIF. For information consult the CIF software page                 #
# http://www.iucr.org/resources/cif/software.                                #
#                                                                            #
# This file may be used for bona fide research purposes within the           #
# scientific community so long as proper attribution is given to the journal # 
# article from which it was obtained.                                        #
#                                                                            #
##############################################################################
data_I
_audit_creation_method     SHELXL-97
_chemical_name_systematic
;
Poly[bis(acetonitrile-\k<i>N</i>)bis[\m~3~-
bis(trifluoromethanesulfonyl)imido-\k^4^<i>O</i>,<i>O</i>':<i>O</i>'':
<i>O</i>''']dilithium]
;
_chemical_name_common
;
(acetonitrile)~1~:lithium bis(trifluoromethanesulfonyl)imide
;
_chemical_formula_moiety     'C8 H6 F12 Li2 N4 O8 S4'
_chemical_formula_sum     'C8 H6 F12 Li2 N4 O8 S4'
_chemical_formula_iupac     '[Li2 (C2 F6 N O4 S2)2 (C2 H3 N)2]'
_chemical_formula_weight     656.29
_chemical_melting_point     315.68
_symmetry_cell_setting     monoclinic
_symmetry_space_group_name_H-M     'P 21/n'
_symmetry_space_group_name_Hall     '-P 2yn'
loop_
    _symmetry_equiv_pos_as_xyz
    'x, y, z'
    '-x+1/2, y+1/2, -z+1/2'
    '-x, -y, -z'
    'x-1/2, -y-1/2, z-1/2'
_cell_length_a     10.8654(2)
_cell_length_b     11.0610(2)
_cell_length_c     19.1778(3)
_cell_angle_alpha     90.00
_cell_angle_beta     90.8483(10)
_cell_angle_gamma     90.00
_cell_volume     2304.58(7)
_cell_formula_units_Z     4
_cell_measurement_reflns_used     4162
_cell_measurement_theta_min     4.61
_cell_measurement_theta_max     65.81
_cell_measurement_temperature     110
_exptl_crystal_description     'plate'
_exptl_crystal_colour     'colourless'
_exptl_crystal_size_max     0.40
_exptl_crystal_size_mid     0.20
_exptl_crystal_size_min     0.15
_exptl_crystal_density_diffrn     1.892
_exptl_crystal_density_meas     ?
_exptl_crystal_density_method     'not measured'
_exptl_crystal_F_000     1296
_exptl_absorpt_coefficient_mu     5.158
_exptl_absorpt_correction_type     multi-scan
_exptl_absorpt_process_details     '(SADABS; Bruker, 2009)'
_exptl_absorpt_correction_T_min     0.2321
_exptl_absorpt_correction_T_max     0.5117
_exptl_special_details
;
;
_diffrn_ambient_temperature     110
_diffrn_radiation_type     CuK\a
_diffrn_radiation_wavelength     1.54178
_diffrn_radiation_source     'fine-focus sealed tube'
_diffrn_radiation_monochromator     graphite
_diffrn_measurement_device_type     'Bruker--Nonius X8 APEXII'
_diffrn_measurement_method     '\w and \f scans'
_diffrn_detector_area_resol_mean     ?
_diffrn_reflns_number     9937
_diffrn_reflns_av_R_equivalents     0.0406
_diffrn_reflns_av_sigmaI/netI     0.0493
_diffrn_reflns_theta_min     4.61
_diffrn_reflns_theta_max     66.18
_diffrn_reflns_theta_full     66.18
_diffrn_measured_fraction_theta_max     0.981
_diffrn_measured_fraction_theta_full     0.981
_diffrn_reflns_limit_h_min     -12
_diffrn_reflns_limit_h_max     12
_diffrn_reflns_limit_k_min     -13
_diffrn_reflns_limit_k_max     9
_diffrn_reflns_limit_l_min     -22
_diffrn_reflns_limit_l_max     22
_diffrn_standards_number     0
_diffrn_standards_interval_count     0
_diffrn_standards_interval_time     0
_diffrn_standards_decay_%     0
_refine_special_details
;
Refinement of <i>F</i>^2^ against ALL reflections. The weighted <i>R</i>-factor
<i>wR</i> and goodness of fit <i>S</i> are based on <i>F</i>^2^, conventional
<i>R</i>-factors <i>R</i> are based on <i>F</i>, with <i>F</i> set to zero for
negative <i>F</i>^2^. The threshold expression of <i>F</i>^2^ >
\s(<i>F</i>^2^) is used only for calculating <i>R</i>-factors(gt) <i>etc</i>.
and is not relevant to the choice of reflections for refinement.
<i>R</i>-factors based on <i>F</i>^2^ are statistically about twice as large
as those based on <i>F</i>, and <i>R</i>- factors based on ALL data will be
even larger.
;
_reflns_number_total     3950
_reflns_number_gt     3482
_reflns_threshold_expression     >2sigma(I)
_refine_ls_structure_factor_coef     Fsqd
_refine_ls_matrix_type     full
_refine_ls_R_factor_all     0.0459
_refine_ls_R_factor_gt     0.0409
_refine_ls_wR_factor_gt     0.1043
_refine_ls_wR_factor_ref     0.1076
_refine_ls_goodness_of_fit_ref     1.067
_refine_ls_restrained_S_all     1.067
_refine_ls_number_reflns     3950
_refine_ls_number_parameters     348
_refine_ls_number_restraints     0
_refine_ls_hydrogen_treatment     constr
_refine_ls_weighting_scheme     calc
_refine_ls_weighting_details
             ' w=1/[\s^2^(Fo^2^)+(0.0689P)^2^+0.1796P] where P=(Fo^2^+2Fc^2^)/3'
_atom_sites_solution_hydrogens     geom
_atom_sites_solution_primary     direct
_atom_sites_solution_secondary     difmap
_refine_ls_shift/su_max     0.001
_refine_ls_shift/su_mean     0.000
_refine_diff_density_max     0.663
_refine_diff_density_min     -0.494
_refine_ls_extinction_method     none
_refine_ls_extinction_coef     ?
loop_
    _atom_type_symbol
    _atom_type_description
    _atom_type_scat_dispersion_real
    _atom_type_scat_dispersion_imag
    _atom_type_scat_source
    'C' 'C' 0.0181 0.0091
                         'International Tables Vol C Tables 4.2.6.8 and 6.1.1.4'
    'H' 'H' 0.0000 0.0000
                         'International Tables Vol C Tables 4.2.6.8 and 6.1.1.4'
    'F' 'F' 0.0727 0.0534
                         'International Tables Vol C Tables 4.2.6.8 and 6.1.1.4'
    'Li' 'Li' 0.0008 0.0003
                         'International Tables Vol C Tables 4.2.6.8 and 6.1.1.4'
    'N' 'N' 0.0311 0.0180
                         'International Tables Vol C Tables 4.2.6.8 and 6.1.1.4'
    'O' 'O' 0.0492 0.0322
                         'International Tables Vol C Tables 4.2.6.8 and 6.1.1.4'
    'S' 'S' 0.3331 0.5567
                         'International Tables Vol C Tables 4.2.6.8 and 6.1.1.4'
_computing_data_collection     'APEX2 (Bruker, 2009)'
_computing_cell_refinement     'SAINT (Bruker, 2009)'
_computing_data_reduction     'SAINT (Bruker, 2009)'
_computing_structure_solution     'SIR92 (Altomare <i>et al.</i>, 1994)'
_computing_structure_refinement     'SHELXTL (Sheldrick, 2008)'
_computing_molecular_graphics     'ORTEP-3 (Farrugia, 1997)'
_computing_publication_material     'cif2tables.py (Boyle, 2008)'
loop_
    _atom_site_type_symbol
    _atom_site_label
    _atom_site_fract_x
    _atom_site_fract_y
    _atom_site_fract_z
    _atom_site_U_iso_or_equiv
    _atom_site_adp_type
    _atom_site_calc_flag
    _atom_site_refinement_flags
    _atom_site_occupancy
    _atom_site_symmetry_multiplicity
    _atom_site_disorder_assembly
    _atom_site_disorder_group
    Li Li1 1.0000 -0.5000 0.5000 0.0241(13) Uani d S 1 2 . .
    Li Li2 1.0000 0.0000 0.5000 0.0319(15) Uani d S 1 2 . .
    Li Li3 1.2401(4) -0.2523(4) 0.7428(2) 0.0212(8) Uani d . 1 1 . .
    S S1 0.86669(5) -0.27813(5) 0.57295(3) 0.01533(16) Uani d . 1 1 . .
    S S2 1.02904(5) -0.40779(5) 0.65910(3) 0.01465(16) Uani d . 1 1 . .
    O O1 0.86025(16) -0.38148(16) 0.52784(9) 0.0198(4) Uani d . 1 1 . .
    O O2 0.88818(17) -0.16218(16) 0.54296(10) 0.0242(4) Uani d . 1 1 . .
    O O3 1.05935(15) -0.48372(15) 0.60138(9) 0.0189(4) Uani d . 1 1 . .
    O O4 1.12685(17) -0.37177(16) 0.70505(10) 0.0235(4) Uani d . 1 1 . .
    N N1 0.9472(2) -0.29426(18) 0.64117(11) 0.0189(4) Uani d . 1 1 . .
    C C1 0.7103(2) -0.2650(3) 0.60816(15) 0.0259(6) Uani d . 1 1 . .
    F F1 0.63021(15) -0.26086(15) 0.55589(10) 0.0322(4) Uani d . 1 1 . .
    F F2 0.70074(18) -0.1660(2) 0.64600(12) 0.0514(6) Uani d . 1 1 . .
    F F3 0.68438(17) -0.3600(2) 0.64704(11) 0.0514(6) Uani d . 1 1 . .
    C C2 0.9349(3) -0.5030(2) 0.71598(14) 0.0223(5) Uani d . 1 1 . .
    F F4 0.83885(15) -0.54657(15) 0.68038(9) 0.0322(4) Uani d . 1 1 . .
    F F5 0.89314(17) -0.43864(16) 0.76878(8) 0.0338(4) Uani d . 1 1 . .
    F F6 1.00206(18) -0.59308(15) 0.74022(10) 0.0387(4) Uani d . 1 1 . .
    S S3 1.17709(5) -0.22534(5) 0.47597(3) 0.01494(16) Uani d . 1 1 . .
    S S4 1.22060(5) -0.09504(5) 0.59873(3) 0.01427(16) Uani d . 1 1 . .
    O O5 1.11998(18) -0.34116(16) 0.46985(9) 0.0227(4) Uani d . 1 1 . .
    O O6 1.11351(17) -0.12146(16) 0.44846(9) 0.0211(4) Uani d . 1 1 . .
    O O7 1.11864(15) -0.01780(16) 0.58177(9) 0.0194(4) Uani d . 1 1 . .
    O O8 1.23617(17) -0.13043(16) 0.66994(9) 0.0223(4) Uani d . 1 1 . .
    N N2 1.23502(19) -0.21021(18) 0.55127(11) 0.0182(4) Uani d . 1 1 . .
    C C3 1.3146(3) -0.2392(2) 0.42186(15) 0.0237(5) Uani d . 1 1 . .
    F F7 1.28089(18) -0.24474(16) 0.35552(9) 0.0344(4) Uani d . 1 1 . .
    F F8 1.38759(17) -0.1450(2) 0.43007(10) 0.0463(5) Uani d . 1 1 . .
    F F9 1.3759(2) -0.3386(2) 0.43789(11) 0.0532(6) Uani d . 1 1 . .
    C C4 1.3576(2) -0.0027(2) 0.58387(14) 0.0202(5) Uani d . 1 1 . .
    F F10 1.36085(16) 0.08703(15) 0.62945(10) 0.0336(4) Uani d . 1 1 . .
    F F11 1.35530(15) 0.04254(15) 0.52012(9) 0.0305(4) Uani d . 1 1 . .
    F F12 1.45820(14) -0.06888(15) 0.59205(10) 0.0310(4) Uani d . 1 1 . .
    N N3 1.3951(2) -0.3487(2) 0.75516(13) 0.0278(5) Uani d . 1 1 . .
    C C5 1.4711(2) -0.4159(2) 0.76885(14) 0.0234(6) Uani d . 1 1 . .
    C C6 1.5678(3) -0.5024(3) 0.78594(15) 0.0285(6) Uani d . 1 1 . .
    H H61 1.6388 -0.4879 0.7562 0.043 Uiso calc R 1 1 . .
    H H62 1.5371 -0.5847 0.7782 0.043 Uiso calc R 1 1 . .
    H H63 1.5927 -0.4929 0.8350 0.043 Uiso calc R 1 1 . .
    N N4 1.1814(2) -0.1550(2) 0.82413(12) 0.0289(5) Uani d . 1 1 . .
    C C7 1.1632(3) -0.0855(2) 0.86648(14) 0.0240(6) Uani d . 1 1 . .
    C C8 1.1392(3) 0.0036(3) 0.92008(15) 0.0274(6) Uani d . 1 1 . .
    H H81 1.1588 0.0844 0.9025 0.041 Uiso calc R 1 1 . .
    H H82 1.1904 -0.0138 0.9614 0.041 Uiso calc R 1 1 . .
    H H83 1.0521 0.0004 0.9326 0.041 Uiso calc R 1 1 . .
loop_
    _atom_site_aniso_label
    _atom_site_aniso_U_11
    _atom_site_aniso_U_22
    _atom_site_aniso_U_33
    _atom_site_aniso_U_12
    _atom_site_aniso_U_13
    _atom_site_aniso_U_23
    Li1 0.031(3) 0.027(3) 0.014(3) 0.008(2) -0.001(2) -0.004(2)
    Li2 0.038(4) 0.036(4) 0.021(3) 0.019(3) -0.010(3) -0.005(3)
    Li3 0.030(2) 0.0212(19) 0.0124(19) -0.0019(16) -0.0045(17) 0.0002(16)
    S1 0.0196(3) 0.0144(3) 0.0120(3) 0.00129(19) 0.0004(2) -0.0002(2)
    S2 0.0209(3) 0.0143(3) 0.0088(3) -0.0003(2) -0.0007(2) 0.0000(2)
    O1 0.0244(9) 0.0204(8) 0.0145(8) 0.0041(7) -0.0042(7) -0.0033(7)
    O2 0.0284(9) 0.0179(9) 0.0261(10) -0.0009(7) -0.0054(7) 0.0072(7)
    O3 0.0248(9) 0.0192(8) 0.0126(8) 0.0044(6) 0.0010(7) -0.0002(7)
    O4 0.0298(9) 0.0212(9) 0.0195(9) -0.0012(7) -0.0070(7) 0.0025(7)
    N1 0.0288(11) 0.0145(9) 0.0133(10) 0.0030(8) -0.0010(8) -0.0031(8)
    C1 0.0219(13) 0.0309(14) 0.0249(14) 0.0058(10) 0.0050(11) 0.0002(11)
    F1 0.0226(8) 0.0376(9) 0.0362(10) 0.0036(6) -0.0033(7) 0.0029(7)
    F2 0.0379(10) 0.0616(13) 0.0549(12) 0.0145(9) 0.0075(9) -0.0308(11)
    F3 0.0339(9) 0.0677(14) 0.0532(12) 0.0096(9) 0.0184(9) 0.0374(11)
    C2 0.0310(13) 0.0187(12) 0.0173(12) 0.0000(10) 0.0041(11) 0.0028(10)
    F4 0.0324(8) 0.0305(8) 0.0337(9) -0.0125(7) 0.0053(7) -0.0030(7)
    F5 0.0455(10) 0.0399(9) 0.0165(8) -0.0008(7) 0.0135(7) -0.0035(7)
    F6 0.0452(10) 0.0294(9) 0.0418(10) 0.0070(7) 0.0111(8) 0.0208(8)
    S3 0.0207(3) 0.0140(3) 0.0102(3) -0.0003(2) 0.0020(2) -0.0006(2)
    S4 0.0196(3) 0.0143(3) 0.0090(3) -0.00059(19) -0.0006(2) 0.0010(2)
    O5 0.0367(10) 0.0172(8) 0.0141(8) -0.0066(7) 0.0034(7) -0.0030(7)
    O6 0.0297(9) 0.0206(9) 0.0129(8) 0.0053(7) -0.0016(7) -0.0008(7)
    O7 0.0216(8) 0.0219(8) 0.0148(8) 0.0032(7) -0.0004(7) -0.0040(7)
    O8 0.0336(9) 0.0208(8) 0.0123(8) -0.0018(7) -0.0010(7) 0.0009(7)
    N2 0.0249(10) 0.0152(9) 0.0143(10) 0.0029(7) -0.0021(8) 0.0006(8)
    C3 0.0274(13) 0.0244(12) 0.0195(13) -0.0011(10) 0.0074(10) -0.0037(10)
    F7 0.0470(10) 0.0403(9) 0.0162(8) -0.0102(7) 0.0124(7) -0.0057(7)
    F8 0.0400(10) 0.0579(12) 0.0417(11) -0.0271(9) 0.0201(8) -0.0218(9)
    F9 0.0543(12) 0.0562(13) 0.0499(12) 0.0327(10) 0.0257(10) 0.0126(10)
    C4 0.0225(12) 0.0198(12) 0.0182(12) -0.0019(9) 0.0020(10) -0.0005(10)
    F10 0.0370(9) 0.0275(8) 0.0366(10) -0.0109(7) 0.0078(7) -0.0144(7)
    F11 0.0374(9) 0.0285(8) 0.0258(8) -0.0067(7) 0.0066(7) 0.0096(7)
    F12 0.0205(7) 0.0323(8) 0.0402(10) 0.0021(6) -0.0004(7) 0.0014(7)
    N3 0.0307(12) 0.0214(11) 0.0311(13) -0.0008(10) -0.0080(10) 0.0037(10)
    C5 0.0284(13) 0.0240(13) 0.0177(13) -0.0068(11) -0.0007(10) 0.0017(10)
    C6 0.0331(14) 0.0303(14) 0.0223(14) 0.0057(11) 0.0032(11) 0.0059(11)
    N4 0.0486(14) 0.0224(11) 0.0157(11) -0.0041(10) 0.0017(10) -0.0001(10)
    C7 0.0328(14) 0.0217(13) 0.0174(13) -0.0022(10) -0.0018(11) 0.0041(11)
    C8 0.0313(14) 0.0273(14) 0.0236(14) -0.0007(10) 0.0019(11) -0.0061(11)
_geom_special_details
;
All e.s.d.'s (except the e.s.d. in the dihedral angle between two l.s. planes)
are estimated using the full covariance matrix. The cell e.s.d.'s are taken
into account individually in the estimation of e.s.d.'s in distances, angles
and torsion angles; correlations between e.s.d.'s in cell parameters are only
used when they are defined by crystal symmetry. An approximate (isotropic)
treatment of cell e.s.d.'s is used for estimating e.s.d.'s involving l.s.
planes.
;
loop_
    _geom_bond_atom_site_label_1
    _geom_bond_atom_site_label_2
    _geom_bond_site_symmetry_2
    _geom_bond_distance
    _geom_bond_publ_flag
    Li1 O3 . 2.0473(17) ?
    Li1 O1 . 2.0817(17) ?
    Li1 O5 . 2.2678(17) ?
    Li2 O7 . 2.0247(17) ?
    Li2 O6 . 2.0831(17) ?
    Li2 O2 . 2.3243(18) ?
    Li3 O4 . 1.940(5) ?
    Li3 O8 . 1.942(5) ?
    Li3 N3 . 2.004(5) ?
    Li3 N4 . 2.006(5) ?
    S1 O2 . 1.4263(18) ?
    S1 O1 . 1.4347(18) ?
    S1 N1 . 1.573(2) ?
    S1 C1 . 1.844(3) ?
    S2 O4 . 1.4272(19) ?
    S2 O3 . 1.4317(18) ?
    S2 N1 . 1.574(2) ?
    S2 C2 . 1.838(3) ?
    C1 F1 . 1.318(4) ?
    C1 F2 . 1.318(4) ?
    C1 F3 . 1.322(3) ?
    C2 F6 . 1.316(3) ?
    C2 F5 . 1.323(3) ?
    C2 F4 . 1.329(3) ?
    S3 O5 . 1.4275(18) ?
    S3 O6 . 1.4370(18) ?
    S3 N2 . 1.576(2) ?
    S3 C3 . 1.838(3) ?
    S4 O8 . 1.4284(18) ?
    S4 O7 . 1.4326(18) ?
    S4 N2 . 1.575(2) ?
    S4 C4 . 1.831(3) ?
    C3 F8 . 1.317(3) ?
    C3 F9 . 1.319(3) ?
    C3 F7 . 1.320(3) ?
    C4 F11 . 1.321(3) ?
    C4 F10 . 1.323(3) ?
    C4 F12 . 1.323(3) ?
    N3 C5 . 1.139(4) ?
    C5 C6 . 1.455(4) ?
    C6 H61 . 0.9800 ?
    C6 H62 . 0.9800 ?
    C6 H63 . 0.9800 ?
    N4 C7 . 1.138(4) ?
    C7 C8 . 1.450(4) ?
    C8 H81 . 0.9800 ?
    C8 H82 . 0.9800 ?
    C8 H83 . 0.9800 ?
loop_
    _geom_angle_atom_site_label_1
    _geom_angle_atom_site_label_2
    _geom_angle_atom_site_label_3
    _geom_angle_site_symmetry_1
    _geom_angle_site_symmetry_3
    _geom_angle
    _geom_angle_publ_flag
    O3 Li1 O3 3_746 . 180.00(3) ?
    O3 Li1 O1 3_746 . 94.49(7) ?
    O3 Li1 O1 . . 85.51(7) ?
    O3 Li1 O1 3_746 3_746 85.51(7) ?
    O3 Li1 O1 . 3_746 94.49(7) ?
    O1 Li1 O1 . 3_746 180.00(9) ?
    O3 Li1 O5 3_746 3_746 89.99(7) ?
    O3 Li1 O5 . 3_746 90.01(7) ?
    O1 Li1 O5 . 3_746 89.90(7) ?
    O1 Li1 O5 3_746 3_746 90.10(7) ?
    O3 Li1 O5 3_746 . 90.01(7) ?
    O3 Li1 O5 . . 89.99(7) ?
    O1 Li1 O5 . . 90.10(7) ?
    O1 Li1 O5 3_746 . 89.90(7) ?
    O5 Li1 O5 3_746 . 180.00(8) ?
    O7 Li2 O7 3_756 . 180.00(6) ?
    O7 Li2 O6 3_756 3_756 86.00(7) ?
    O7 Li2 O6 . 3_756 94.00(7) ?
    O7 Li2 O6 3_756 . 94.00(7) ?
    O7 Li2 O6 . . 86.00(7) ?
    O6 Li2 O6 3_756 . 180.00(8) ?
    O7 Li2 O2 3_756 . 91.11(7) ?
    O7 Li2 O2 . . 88.89(7) ?
    O6 Li2 O2 3_756 . 90.76(7) ?
    O6 Li2 O2 . . 89.24(7) ?
    O7 Li2 O2 3_756 3_756 88.89(7) ?
    O7 Li2 O2 . 3_756 91.11(7) ?
    O6 Li2 O2 3_756 3_756 89.24(7) ?
    O6 Li2 O2 . 3_756 90.76(7) ?
    O2 Li2 O2 . 3_756 180.00(6) ?
    O4 Li3 O8 . . 101.3(2) ?
    O4 Li3 N3 . . 102.0(2) ?
    O8 Li3 N3 . . 117.6(2) ?
    O4 Li3 N4 . . 116.6(2) ?
    O8 Li3 N4 . . 100.6(2) ?
    N3 Li3 N4 . . 118.1(2) ?
    O2 S1 O1 . . 118.69(11) ?
    O2 S1 N1 . . 110.18(11) ?
    O1 S1 N1 . . 115.64(11) ?
    O2 S1 C1 . . 103.54(12) ?
    O1 S1 C1 . . 104.28(12) ?
    N1 S1 C1 . . 102.06(12) ?
    O4 S2 O3 . . 117.61(11) ?
    O4 S2 N1 . . 108.98(11) ?
    O3 S2 N1 . . 115.77(11) ?
    O4 S2 C2 . . 102.09(12) ?
    O3 S2 C2 . . 105.03(11) ?
    N1 S2 C2 . . 105.62(12) ?
    S1 O1 Li1 . . 128.84(11) ?
    S1 O2 Li2 . . 157.89(12) ?
    S2 O3 Li1 . . 135.48(11) ?
    S2 O4 Li3 . . 152.09(18) ?
    S1 N1 S2 . . 125.29(13) ?
    F1 C1 F2 . . 109.5(2) ?
    F1 C1 F3 . . 108.2(2) ?
    F2 C1 F3 . . 109.3(3) ?
    F1 C1 S1 . . 109.02(19) ?
    F2 C1 S1 . . 110.3(2) ?
    F3 C1 S1 . . 110.43(18) ?
    F6 C2 F5 . . 109.4(2) ?
    F6 C2 F4 . . 109.5(2) ?
    F5 C2 F4 . . 108.2(2) ?
    F6 C2 S2 . . 109.43(18) ?
    F5 C2 S2 . . 110.27(18) ?
    F4 C2 S2 . . 110.04(18) ?
    O5 S3 O6 . . 118.77(12) ?
    O5 S3 N2 . . 109.75(11) ?
    O6 S3 N2 . . 115.79(11) ?
    O5 S3 C3 . . 103.57(11) ?
    O6 S3 C3 . . 104.46(12) ?
    N2 S3 C3 . . 102.08(12) ?
    O8 S4 O7 . . 117.44(11) ?
    O8 S4 N2 . . 108.63(11) ?
    O7 S4 N2 . . 115.75(11) ?
    O8 S4 C4 . . 102.51(12) ?
    O7 S4 C4 . . 105.05(11) ?
    N2 S4 C4 . . 105.86(11) ?
    S3 O5 Li1 . . 157.68(11) ?
    S3 O6 Li2 . . 128.77(11) ?
    S4 O7 Li2 . . 135.66(11) ?
    S4 O8 Li3 . . 151.60(18) ?
    S4 N2 S3 . . 125.01(13) ?
    F8 C3 F9 . . 109.2(3) ?
    F8 C3 F7 . . 108.1(2) ?
    F9 C3 F7 . . 108.5(2) ?
    F8 C3 S3 . . 111.08(18) ?
    F9 C3 S3 . . 110.49(19) ?
    F7 C3 S3 . . 109.38(19) ?
    F11 C4 F10 . . 109.1(2) ?
    F11 C4 F12 . . 108.9(2) ?
    F10 C4 F12 . . 108.8(2) ?
    F11 C4 S4 . . 110.56(18) ?
    F10 C4 S4 . . 109.24(17) ?
    F12 C4 S4 . . 110.19(17) ?
    C5 N3 Li3 . . 168.4(3) ?
    N3 C5 C6 . . 179.6(3) ?
    C5 C6 H61 . . 109.5 ?
    C5 C6 H62 . . 109.5 ?
    H61 C6 H62 . . 109.5 ?
    C5 C6 H63 . . 109.5 ?
    H61 C6 H63 . . 109.5 ?
    H62 C6 H63 . . 109.5 ?
    C7 N4 Li3 . . 167.9(3) ?
    N4 C7 C8 . . 179.5(3) ?
    C7 C8 H81 . . 109.5 ?
    C7 C8 H82 . . 109.5 ?
    H81 C8 H82 . . 109.5 ?
    C7 C8 H83 . . 109.5 ?
    H81 C8 H83 . . 109.5 ?
    H82 C8 H83 . . 109.5 ?
loop_
    _geom_torsion_atom_site_label_1
    _geom_torsion_atom_site_label_2
    _geom_torsion_atom_site_label_3
    _geom_torsion_atom_site_label_4
    _geom_torsion_site_symmetry_1
    _geom_torsion_site_symmetry_2
    _geom_torsion_site_symmetry_3
    _geom_torsion_site_symmetry_4
    _geom_torsion
    _geom_torsion_publ_flag
    O2 S1 O1 Li1 . . . . 93.14(15) ?
    N1 S1 O1 Li1 . . . . -41.19(18) ?
    C1 S1 O1 Li1 . . . . -152.37(14) ?
    O3 Li1 O1 S1 3_746 . . . -141.25(14) ?
    O3 Li1 O1 S1 . . . . 38.75(14) ?
    O5 Li1 O1 S1 3_746 . . . 128.77(14) ?
    O5 Li1 O1 S1 . . . . -51.23(14) ?
    O1 S1 O2 Li2 . . . . -86.1(3) ?
    N1 S1 O2 Li2 . . . . 50.5(4) ?
    C1 S1 O2 Li2 . . . . 159.0(3) ?
    O7 Li2 O2 S1 3_756 . . . 137.1(3) ?
    O7 Li2 O2 S1 . . . . -42.9(3) ?
    O6 Li2 O2 S1 3_756 . . . -136.9(3) ?
    O6 Li2 O2 S1 . . . . 43.1(3) ?
    O4 S2 O3 Li1 . . . . -143.85(14) ?
    N1 S2 O3 Li1 . . . . -12.6(2) ?
    C2 S2 O3 Li1 . . . . 103.50(17) ?
    O1 Li1 O3 S2 . . . . -9.75(15) ?
    O1 Li1 O3 S2 3_746 . . . 170.25(15) ?
    O5 Li1 O3 S2 3_746 . . . -99.65(16) ?
    O5 Li1 O3 S2 . . . . 80.35(16) ?
    O3 S2 O4 Li3 . . . . 107.9(4) ?
    N1 S2 O4 Li3 . . . . -26.5(4) ?
    C2 S2 O4 Li3 . . . . -137.8(4) ?
    O8 Li3 O4 S2 . . . . -19.3(5) ?
    N3 Li3 O4 S2 . . . . -141.1(3) ?
    N4 Li3 O4 S2 . . . . 88.7(4) ?
    O2 S1 N1 S2 . . . . -131.85(16) ?
    O1 S1 N1 S2 . . . . 6.2(2) ?
    C1 S1 N1 S2 . . . . 118.67(17) ?
    O4 S2 N1 S1 . . . . 154.01(15) ?
    O3 S2 N1 S1 . . . . 18.8(2) ?
    C2 S2 N1 S1 . . . . -96.96(17) ?
    O2 S1 C1 F1 . . . . 70.7(2) ?
    O1 S1 C1 F1 . . . . -54.1(2) ?
    N1 S1 C1 F1 . . . . -174.84(18) ?
    O2 S1 C1 F2 . . . . -49.6(2) ?
    O1 S1 C1 F2 . . . . -174.4(2) ?
    N1 S1 C1 F2 . . . . 64.9(2) ?
    O2 S1 C1 F3 . . . . -170.5(2) ?
    O1 S1 C1 F3 . . . . 64.7(2) ?
    N1 S1 C1 F3 . . . . -56.1(2) ?
    O4 S2 C2 F6 . . . . -58.6(2) ?
    O3 S2 C2 F6 . . . . 64.6(2) ?
    N1 S2 C2 F6 . . . . -172.51(19) ?
    O4 S2 C2 F5 . . . . 61.7(2) ?
    O3 S2 C2 F5 . . . . -175.04(18) ?
    N1 S2 C2 F5 . . . . -52.2(2) ?
    O4 S2 C2 F4 . . . . -178.96(17) ?
    O3 S2 C2 F4 . . . . -55.7(2) ?
    N1 S2 C2 F4 . . . . 67.1(2) ?
    O6 S3 O5 Li1 . . . . -88.8(3) ?
    N2 S3 O5 Li1 . . . . 47.7(4) ?
    C3 S3 O5 Li1 . . . . 156.1(3) ?
    O3 Li1 O5 S3 3_746 . . . 139.2(3) ?
    O3 Li1 O5 S3 . . . . -40.8(3) ?
    O1 Li1 O5 S3 . . . . 44.7(3) ?
    O1 Li1 O5 S3 3_746 . . . -135.3(3) ?
    O5 S3 O6 Li2 . . . . 94.77(15) ?
    N2 S3 O6 Li2 . . . . -39.14(18) ?
    C3 S3 O6 Li2 . . . . -150.52(14) ?
    O7 Li2 O6 S3 3_756 . . . -142.32(14) ?
    O7 Li2 O6 S3 . . . . 37.68(14) ?
    O2 Li2 O6 S3 . . . . -51.26(14) ?
    O2 Li2 O6 S3 3_756 . . . 128.74(14) ?
    O8 S4 O7 Li2 . . . . -144.13(14) ?
    N2 S4 O7 Li2 . . . . -13.6(2) ?
    C4 S4 O7 Li2 . . . . 102.77(16) ?
    O6 Li2 O7 S4 3_756 . . . 170.77(16) ?
    O6 Li2 O7 S4 . . . . -9.23(16) ?
    O2 Li2 O7 S4 . . . . 80.09(16) ?
    O2 Li2 O7 S4 3_756 . . . -99.91(16) ?
    O7 S4 O8 Li3 . . . . 115.4(4) ?
    N2 S4 O8 Li3 . . . . -18.4(4) ?
    C4 S4 O8 Li3 . . . . -130.1(4) ?
    O4 Li3 O8 S4 . . . . -28.7(5) ?
    N3 Li3 O8 S4 . . . . 81.5(5) ?
    N4 Li3 O8 S4 . . . . -148.9(3) ?
    O8 S4 N2 S3 . . . . 155.10(15) ?
    O7 S4 N2 S3 . . . . 20.5(2) ?
    C4 S4 N2 S3 . . . . -95.43(17) ?
    O5 S3 N2 S4 . . . . -133.72(15) ?
    O6 S3 N2 S4 . . . . 4.1(2) ?
    C3 S3 N2 S4 . . . . 116.90(17) ?
    O5 S3 C3 F8 . . . . -170.8(2) ?
    O6 S3 C3 F8 . . . . 64.2(2) ?
    N2 S3 C3 F8 . . . . -56.7(2) ?
    O5 S3 C3 F9 . . . . -49.4(2) ?
    O6 S3 C3 F9 . . . . -174.4(2) ?
    N2 S3 C3 F9 . . . . 64.7(2) ?
    O5 S3 C3 F7 . . . . 70.1(2) ?
    O6 S3 C3 F7 . . . . -54.9(2) ?
    N2 S3 C3 F7 . . . . -175.92(17) ?
    O8 S4 C4 F11 . . . . -177.28(17) ?
    O7 S4 C4 F11 . . . . -54.0(2) ?
    N2 S4 C4 F11 . . . . 68.9(2) ?
    O8 S4 C4 F10 . . . . -57.2(2) ?
    O7 S4 C4 F10 . . . . 66.1(2) ?
    N2 S4 C4 F10 . . . . -170.98(17) ?
    O8 S4 C4 F12 . . . . 62.3(2) ?
    O7 S4 C4 F12 . . . . -174.42(17) ?
    N2 S4 C4 F12 . . . . -51.5(2) ?
    O4 Li3 N3 C5 . . . . -56.2(14) ?
    O8 Li3 N3 C5 . . . . -166.0(12) ?
    N4 Li3 N3 C5 . . . . 73.1(14) ?
    O4 Li3 N4 C7 . . . . -157.1(12) ?
    O8 Li3 N4 C7 . . . . -48.6(14) ?
    N3 Li3 N4 C7 . . . . 80.8(13) ?
data_global
_journal_date_recd_electronic     2011-03-04
_journal_date_accepted     2011-03-28
_journal_name_full     'Acta Crystallographica, Section E'
_journal_year     2011
_journal_volume     67
_journal_issue      5
_journal_page_first     m534
_journal_page_last     m534
_journal_paper_category     QM
_journal_coeditor_code     SI2342
_publ_contact_author_name     'Professor Dr. Wesley A. Henderson'
_publ_contact_author_address
;
Department of Chemical and Biomolecular Engineering
North Carolina State Univerisity
Raleigh, NC 27695
USA
;
_publ_contact_author_email     wesley_henderson@ncsu.edu
_publ_contact_author_fax     '0919 515 3465'
_publ_contact_author_phone     '0919 513 2917'
_publ_section_title
;\
Poly[bis(acetonitrile-\k<i>N</i>)bis[\m~3~-\
bis(trifluoromethanesulfonyl)imido-\k^4^<i>O</i>,<i>O</i>':<i>O</i>'':\
<i>O</i>''']dilithium]
;
loop_
    _publ_author_name
    _publ_author_address
    'Seo, Daniel M.'
;
Department of Chemical and Biomolecular Engineering
North Carolina State Univerisity
Raleigh, NC 27695
USA
;
    'Boyle, Paul D.'
;
Department of Chemistry
North Carolina State Univerisity
Raleigh, NC 27695
USA
;
    'Henderson, Wesley A.'
;
Department of Chemical and Biomolecular Engineering
North Carolina State Univerisity
Raleigh, NC 27695
USA
;
_publ_section_synopsis     .
