# Supplementary material for: Poly[bis­(acetonitrile-κN)bis­[μ3-bis(tri­fluoro­methane­sulfonyl)­imido-κ4 O,O′:O′′:O′′′]dilithium]
Source: Acta Crystallogr Sect E Struct Rep Online. 2011 Apr 7;67(Pt 5):m534. doi: 10.1107/S1600536811011561 (PMC3089180; doi:10.1107/S1600536811011561)
Supplement: Supplementary file 2 [file e-67-0m534-Isup2.hkl]

# 
# h,k,l, Fc-squared, Fo-squared, sigma(Fo-squared) and status flag 
# 
data_I
_shelx_title ' x10133: 110K' 
_shelx_refln_list_code          4 
_shelx_F_calc_maximum      359.62 
_exptl_crystal_F_000      1296.00 
_reflns_d_resolution_high  0.8426 
 
loop_ 
 _symmetry_equiv_pos_as_xyz 
 'x, y, z' 
 '-x+1/2, y+1/2, -z+1/2' 
 '-x, -y, -z' 
 'x-1/2, -y-1/2, z-1/2' 
 
_cell_length_a    10.8654 
_cell_length_b    11.0610 
_cell_length_c    19.1778 
_cell_angle_alpha  90.000 
_cell_angle_beta   90.848 
_cell_angle_gamma  90.000 
 
_shelx_F_squared_multiplier     1.000 
 
loop_ 
 _refln_index_h 
 _refln_index_k 
 _refln_index_l 
 _refln_F_squared_calc 
 _refln_F_squared_meas 
 _refln_F_squared_sigma 
 _refln_observed_status 
   2   0   0     8527.25     7613.86    410.06 o 
   4   0   0    39422.82    35410.56   1976.55 o 
   6   0   0     4208.59     3888.43    235.43 o 
  10   0   0      407.12      384.12     43.33 o 
  12   0   0     3370.49     3302.99    121.51 o 
   1   1   0    20847.58    20744.59    773.36 o 
   2   1   0     1854.07     1860.34     77.29 o 
   3   1   0     3657.68     3522.69    123.36 o 
   4   1   0    21312.20    20800.08    684.92 o 
   5   1   0      390.88      357.85     27.78 o 
   6   1   0     6125.84     5008.27    178.30 o 
   7   1   0     4848.47     4336.96    188.42 o 
   9   1   0     1487.91     1451.09     35.87 o 
  10   1   0      179.32      204.90     21.62 o 
  11   1   0      354.21      383.15     18.27 o 
  12   1   0      106.77       89.24     10.79 o 
   0   2   0       23.42       14.23      9.05 o 
   1   2   0    10833.18    12260.47    459.17 o 
   2   2   0    35186.82    39237.72   1274.82 o 
   3   2   0    10776.53    12032.06    398.60 o 
   4   2   0       36.01       36.99     13.18 o 
   5   2   0      656.37      724.04     38.82 o 
   6   2   0        9.43       80.25     63.43 o 
   7   2   0      236.34      225.27     42.69 o 
   8   2   0        0.18       -3.88     23.28 o 
   9   2   0      860.94      825.68     27.54 o 
  10   2   0      698.99      742.30     28.13 o 
  11   2   0      266.92      267.67     15.67 o 
  12   2   0       11.51       21.51      9.32 o 
   1   3   0      667.34      821.30     39.78 o 
   2   3   0     8281.77    10002.68    334.00 o 
   3   3   0     2475.34     2855.15    104.73 o 
   4   3   0     2212.79     2733.83    103.17 o 
   5   3   0      934.50     1176.73     55.20 o 
   6   3   0      183.80      175.45     23.55 o 
   7   3   0      886.32      781.63     61.74 o 
   8   3   0        8.90       12.81     13.63 o 
   9   3   0      379.05      353.47     17.00 o 
  10   3   0     2544.15     2588.35     60.86 o 
  11   3   0      331.81      336.68     22.78 o 
  12   3   0      584.54      634.23     53.68 o 
   0   4   0      643.64     1104.70     75.03 o 
   1   4   0     1740.45     2022.19     87.35 o 
   2   4   0      451.36      501.19     28.74 o 
   3   4   0        6.02       14.97     11.27 o 
   4   4   0      519.95      564.10     54.30 o 
   5   4   0      668.55      573.43     38.81 o 
   6   4   0       66.05      111.46     26.34 o 
   7   4   0     4478.01     3794.32    148.12 o 
   8   4   0     1624.90     1370.72     36.80 o 
   9   4   0     1203.60     1124.46     32.30 o 
  10   4   0      773.67      749.27     24.13 o 
  11   4   0      437.62      423.51     26.25 o 
  12   4   0      196.06      204.13     26.52 o 
   1   5   0     3041.92     3401.15    136.19 o 
   2   5   0     2226.03     2579.03     99.02 o 
   3   5   0      634.29      650.39     37.04 o 
   4   5   0       10.51       39.65     22.46 o 
   5   5   0        7.71       37.28     15.76 o 
   6   5   0     2228.95     2567.45    135.14 o 
   7   5   0     3163.80     2803.99     75.68 o 
   8   5   0      250.89      306.47     13.80 o 
   9   5   0       50.74       61.57      7.64 o 
  10   5   0       92.66      110.44     10.97 o 
  11   5   0      553.19      538.12     28.95 o 
   0   6   0     5637.26     6921.22    301.24 o 
   1   6   0      296.71      358.38     32.01 o 
   2   6   0      519.39      641.75     38.35 o 
   3   6   0     1784.22     1768.79     76.56 o 
   4   6   0     7358.68     8496.96    298.52 o 
   5   6   0       23.31       15.92     22.28 o 
   6   6   0     3031.00     2709.75    104.17 o 
   7   6   0       41.43       38.51      8.81 o 
   8   6   0       67.67       50.35     10.11 o 
   9   6   0      291.54      283.75     13.63 o 
  10   6   0      292.31      313.83     54.33 o 
  11   6   0      237.68      247.07     23.28 o 
   1   7   0     4744.36     5129.63    189.54 o 
   2   7   0      405.31      503.75     48.65 o 
   3   7   0      176.01      202.92     27.11 o 
   4   7   0      332.50      309.36     64.68 o 
   5   7   0     1212.10     1137.52     38.79 o 
   6   7   0      429.67      491.47     49.10 o 
   7   7   0     1595.50     1448.47     41.30 o 
   8   7   0      217.15      223.36     15.79 o 
   9   7   0       51.04       48.07      8.37 o 
  10   7   0      819.36      752.85     40.10 o 
   0   8   0     6758.22     5103.07    333.74 o 
   1   8   0    14816.06    14708.15   1265.10 o 
   2   8   0     1545.82     1699.40     96.49 o 
   3   8   0        9.34       63.27     46.57 o 
   4   8   0      592.56      544.88     86.02 o 
   5   8   0     2070.95     1909.99     84.90 o 
   6   8   0        0.66        0.92      8.22 o 
   7   8   0      423.62      414.50     19.99 o 
   8   8   0      243.38      228.11     15.23 o 
   9   8   0       21.28       19.16      5.12 o 
  10   8   0        6.11       -1.29      6.47 o 
   1   9   0      141.16      217.32     24.58 o 
   2   9   0      219.51      280.70     28.46 o 
   3   9   0     1659.93     1593.68    125.47 o 
   4   9   0      182.20      182.41     17.38 o 
   5   9   0      967.81     1015.97     38.82 o 
   6   9   0      313.97      345.86     28.16 o 
   7   9   0     1320.92     1299.53     38.43 o 
   8   9   0       37.05       36.01     12.29 o 
   9   9   0        0.67        6.09      3.94 o 
   0  10   0      708.65      690.76     38.81 o 
   1  10   0     5093.37     5185.86    225.08 o 
   2  10   0     1384.05     1525.10     77.61 o 
   3  10   0      304.95      293.50     38.81 o 
   4  10   0     2673.24     2632.54    159.11 o 
   5  10   0     1685.52     1557.22     53.76 o 
   6  10   0        7.92       15.71      7.27 o 
   7  10   0       27.12       26.34      7.43 o 
   8  10   0        1.39        5.93      5.26 o 
   1  11   0      143.27      144.69     11.79 o 
   2  11   0      235.06      220.30     13.63 o 
   3  11   0     1340.14     1311.59     45.10 o 
   4  11   0      237.93      239.51     14.58 o 
   5  11   0      937.32      869.51     31.86 o 
   6  11   0      116.35      124.26      9.74 o 
   7  11   0       18.16       10.35      5.17 o 
   0  12   0     1829.92     1593.66     72.44 o 
   1  12   0      655.86      604.45     22.81 o 
   2  12   0      417.25      397.15     20.05 o 
   3  12   0      380.55      350.69     15.83 o 
   4  12   0      667.31      662.36     24.49 o 
   5  12   0       42.87       44.64      7.32 o 
   1  13   0        1.18        9.61      4.80 o 
 -11   0   1        0.54       16.97     15.07 o 
  -9   0   1     6614.45     6250.46    275.53 o 
  -7   0   1        3.80      -19.40     20.70 o 
  -5   0   1     3014.06     2583.23    162.99 o 
  -3   0   1      193.01      152.64     27.16 o 
  -1   0   1     3745.31     3577.97    194.03 o 
   3   0   1     3455.37     2968.03    213.44 o 
   5   0   1     6695.98     5321.02    598.92 o 
   9   0   1     1179.44     1081.96     53.04 o 
  11   0   1      688.33      743.55     41.94 o 
 -12   1   1      389.81      404.32     18.88 o 
 -11   1   1     1497.98     1650.49     47.92 o 
 -10   1   1      131.16      126.75     16.15 o 
  -9   1   1     1754.61     1764.22     44.34 o 
  -8   1   1      417.51      394.53     65.97 o 
  -7   1   1       77.44       56.94     21.48 o 
  -6   1   1     2581.00     2310.50     92.46 o 
  -5   1   1     6892.37     6842.55    235.95 o 
  -4   1   1     4496.86     4337.69    152.69 o 
  -3   1   1      130.44      154.28     21.26 o 
  -2   1   1      378.81      321.61     23.78 o 
  -1   1   1        8.94       62.36     45.92 o 
   0   1   1     3818.88     4285.55    192.09 o 
   2   1   1     8964.12     8669.40    464.39 o 
   3   1   1     8771.69     8573.61    284.75 o 
   4   1   1     3164.28     2750.92    134.94 o 
   5   1   1     2010.03     1848.49     74.05 o 
   6   1   1      572.30      532.67     37.80 o 
   7   1   1       86.28       50.45     31.05 o 
   8   1   1     4628.83     4377.39    267.77 o 
   9   1   1       57.72       63.75     11.58 o 
  10   1   1      281.12      259.58     16.84 o 
  11   1   1     1054.57     1043.87     33.25 o 
  12   1   1        2.01       11.76      8.52 o 
 -12   2   1     2463.06     2428.63    130.34 o 
 -11   2   1     1106.01     1239.46     38.00 o 
 -10   2   1      130.58      163.99     15.96 o 
  -9   2   1     3678.83     3502.90     87.13 o 
  -8   2   1      123.60      134.53     16.82 o 
  -7   2   1      938.59      919.51     50.74 o 
  -6   2   1      236.68      255.19     25.70 o 
  -5   2   1      187.72      237.71     42.15 o 
  -4   2   1    28004.58    29042.15    951.02 o 
  -3   2   1     4409.46     4788.15    165.90 o 
  -2   2   1    15257.01    15985.30    601.86 o 
  -1   2   1     4919.29     5749.00    221.35 o 
   0   2   1     1602.95     1832.67     74.09 o 
   1   2   1    13368.08    14665.82    547.44 o 
   2   2   1     4637.55     5301.69    179.20 o 
   3   2   1     2924.24     2825.23    101.98 o 
   4   2   1      286.46      416.30     28.36 o 
   5   2   1      595.58      627.40     36.00 o 
   6   2   1      229.37      234.50     25.80 o 
   7   2   1     6337.78     5408.56    476.03 o 
   8   2   1     1549.48     1510.87    113.83 o 
   9   2   1       42.76       54.78      9.72 o 
  10   2   1      372.82      387.89     26.33 o 
  11   2   1      402.35      421.93     32.74 o 
  12   2   1      318.40      342.81     18.96 o 
 -12   3   1       70.54       83.76     10.29 o 
 -11   3   1     2666.76     2728.08     72.00 o 
 -10   3   1      421.63      421.60     17.88 o 
  -9   3   1      909.83      878.09     28.51 o 
  -8   3   1     2576.75     2294.73     69.86 o 
  -7   3   1     1243.82     1200.66     75.46 o 
  -6   3   1        1.35       31.24     17.82 o 
  -5   3   1     6123.09     6958.46    313.33 o 
  -4   3   1     6410.81     7290.35    251.54 o 
  -3   3   1    14392.92    17263.05    571.31 o 
  -2   3   1      687.08      735.71     40.89 o 
  -1   3   1        0.19       -1.80      9.79 o 
   0   3   1      356.63      405.40     23.31 o 
   1   3   1      785.79      870.74     35.57 o 
   2   3   1     1529.11     1812.23     68.37 o 
   3   3   1      946.87      969.36     43.31 o 
   4   3   1     3717.80     4141.41    148.63 o 
   5   3   1      931.55      996.56     57.14 o 
   6   3   1     4613.88     4798.81    218.96 o 
   7   3   1     1829.20     1530.32     89.93 o 
   8   3   1      307.65      300.89     25.77 o 
   9   3   1     3707.06     3341.52     72.82 o 
  10   3   1      192.48      193.04     12.90 o 
  11   3   1      599.63      568.00     23.78 o 
  12   3   1     1009.28      991.35     39.57 o 
 -12   4   1      121.39      120.63     12.94 o 
 -11   4   1      448.82      428.36     32.99 o 
 -10   4   1      328.32      323.34     19.03 o 
  -9   4   1     3717.43     3396.77     82.45 o 
  -8   4   1     1662.49     1493.53     39.15 o 
  -7   4   1      139.61      157.82     25.61 o 
  -6   4   1     3024.64     3266.55    128.20 o 
  -5   4   1      724.23      816.63     48.69 o 
  -4   4   1      734.89      739.46     39.66 o 
  -3   4   1        7.87       31.13     12.29 o 
  -2   4   1      199.93      196.95     24.24 o 
  -1   4   1     8118.97    10045.75    543.29 o 
   0   4   1      148.29      169.92     19.32 o 
   1   4   1     8619.28     9816.94    434.13 o 
   2   4   1      242.21      203.10     19.62 o 
   3   4   1      171.44      260.22     23.07 o 
   4   4   1      253.49      310.15     52.51 o 
   5   4   1     1182.48     1516.91     67.53 o 
   6   4   1     1398.78     1493.88     87.75 o 
   7   4   1      508.52      477.30     42.98 o 
   8   4   1     2708.08     2296.66     59.82 o 
   9   4   1      759.35      738.67     27.82 o 
  10   4   1       75.16       84.62     12.14 o 
  11   4   1     1479.02     1464.61     60.78 o 
  12   4   1        4.57       11.86      9.70 o 
 -11   5   1       59.99       51.96     11.95 o 
 -10   5   1      349.32      364.40     29.95 o 
  -9   5   1     3255.52     2907.69     71.29 o 
  -8   5   1      319.07      283.57     16.77 o 
  -7   5   1     8338.54     7283.49    254.10 o 
  -6   5   1     1381.20     1326.57     83.24 o 
  -5   5   1     2710.30     3001.36    119.54 o 
  -4   5   1     1129.04     1172.08     56.14 o 
  -3   5   1     2205.03     2562.19    100.02 o 
  -2   5   1      667.55      737.21     39.06 o 
  -1   5   1        3.57        4.85     13.31 o 
   0   5   1      690.36      751.95     35.53 o 
   1   5   1      425.52      629.04     31.79 o 
   2   5   1     2032.73     2684.16    102.28 o 
   3   5   1     4972.31     5484.92    194.28 o 
   4   5   1      230.76      197.50     22.97 o 
   5   5   1     1564.66     1683.59     95.92 o 
   6   5   1     2564.43     2543.18    208.26 o 
   7   5   1     2097.51     1899.40     53.50 o 
   8   5   1     3504.24     3106.40     72.77 o 
   9   5   1      614.81      636.34     21.09 o 
  10   5   1       85.88       85.57     10.57 o 
  11   5   1       65.61       84.73     16.82 o 
 -11   6   1       32.22       55.62     14.23 o 
 -10   6   1       31.37       30.60      7.11 o 
  -9   6   1      335.93      304.95     14.08 o 
  -8   6   1      710.35      696.84     48.26 o 
  -7   6   1     1133.72     1074.72     82.57 o 
  -6   6   1     1788.42     1669.51     53.98 o 
  -5   6   1     8879.92     9114.38    340.57 o 
  -4   6   1       22.53       39.48     15.72 o 
  -3   6   1      334.53      336.51     29.96 o 
  -2   6   1      945.20     1070.19     65.65 o 
  -1   6   1       14.55       20.38     19.74 o 
   0   6   1       79.29       63.89     15.99 o 
   1   6   1      311.97      436.36     30.90 o 
   2   6   1     3696.29     4045.10    150.36 o 
   3   6   1     1154.21     1294.48     61.19 o 
   4   6   1     2323.50     2578.50    133.89 o 
   5   6   1       98.81      118.38     29.23 o 
   6   6   1       25.59       15.37      8.81 o 
   7   6   1     1247.62     1068.39     35.28 o 
   8   6   1      482.70      418.64     22.03 o 
   9   6   1      138.24      129.93     11.76 o 
  10   6   1       19.08       16.26      7.32 o 
  11   6   1      229.20      235.03     17.94 o 
 -10   7   1       15.61       31.05      9.05 o 
  -9   7   1      419.07      358.89     14.83 o 
  -8   7   1     2134.79     1958.32     66.60 o 
  -7   7   1     1027.55      974.29     30.91 o 
  -6   7   1        0.71        4.03     12.84 o 
  -5   7   1        0.51       17.91      7.86 o 
  -4   7   1      434.93      462.91     45.78 o 
  -3   7   1      222.41      231.83     27.53 o 
  -2   7   1      337.57      342.06     31.24 o 
  -1   7   1      153.14      194.98     24.24 o 
   0   7   1      577.70      631.95     47.86 o 
   1   7   1     1320.11     1244.01     71.98 o 
   2   7   1     3156.40     3594.38    139.56 o 
   3   7   1     6757.37     7001.20    252.08 o 
   4   7   1     1685.43     1692.29    206.97 o 
   5   7   1     4210.65     4120.10    118.50 o 
   6   7   1     1175.23     1195.75     35.71 o 
   7   7   1      370.04      323.86     20.54 o 
   8   7   1     1209.03     1174.54     43.27 o 
   9   7   1       86.78       84.41      9.57 o 
  10   7   1        0.97       20.70      9.05 o 
 -10   8   1      267.79      269.06     18.11 o 
  -9   8   1       16.04       14.46      4.85 o 
  -8   8   1      170.33      183.71     19.40 o 
  -7   8   1      297.73      330.06     16.79 o 
  -6   8   1      334.72      310.88     17.97 o 
  -5   8   1      451.31      446.66     21.72 o 
  -4   8   1     3247.95     3102.64    151.39 o 
  -3   8   1       34.77       60.80     37.51 o 
  -2   8   1     5621.35     5351.95    416.52 o 
  -1   8   1     1321.89     1249.03    113.29 o 
   0   8   1     2210.60     2179.64    173.34 o 
   1   8   1      348.56      428.17     82.79 o 
   2   8   1     3018.03     2956.85    193.39 o 
   3   8   1       17.71       20.02     14.92 o 
   4   8   1      438.36      461.70     75.67 o 
   5   8   1        0.03       -1.26      8.24 o 
   6   8   1     1238.53     1129.31     49.65 o 
   7   8   1      648.07      572.69     21.70 o 
   8   8   1      301.06      298.68     17.09 o 
   9   8   1       76.01       69.19      8.65 o 
  10   8   1      340.15      347.97     21.99 o 
  -9   9   1      120.13      127.43      7.69 o 
  -8   9   1      907.59      907.56     33.70 o 
  -7   9   1      104.88       98.20      9.25 o 
  -6   9   1        7.63       25.36     12.32 o 
  -5   9   1      408.26      414.35     22.00 o 
  -4   9   1      411.25      404.96     49.72 o 
  -3   9   1      150.83      131.32     12.47 o 
  -2   9   1     4300.30     4260.16    212.14 o 
   0   9   1        2.73       -6.47     11.64 o 
   1   9   1      108.12      112.54     19.40 o 
   2   9   1     1080.98     1069.77     59.50 o 
   3   9   1      912.41     1037.08     63.38 o 
   4   9   1      490.82      498.85    127.42 o 
   5   9   1     1037.42      992.90     37.90 o 
   6   9   1        2.04        0.65      6.56 o 
   7   9   1       11.46       17.88      8.59 o 
   8   9   1      149.57      148.79     11.19 o 
   9   9   1       41.29       18.11      9.05 o 
  -8  10   1      489.11      465.07     19.14 o 
  -7  10   1       48.38       52.26      7.64 o 
  -6  10   1      171.46      155.52     14.09 o 
  -5  10   1      740.49      814.69     32.59 o 
  -4  10   1      891.99      866.39     33.85 o 
  -3  10   1      149.65      160.60     16.82 o 
  -2  10   1     1684.36     1615.47    115.13 o 
  -1  10   1     4919.66     5066.90    261.30 o 
   0  10   1      770.77      717.92     41.39 o 
   1  10   1        8.13       16.82     12.94 o 
   2  10   1     4610.12     4762.87    209.56 o 
   3  10   1       15.84       24.58     15.52 o 
   4  10   1      121.09      124.09     21.99 o 
   5  10   1      984.86      979.72     36.28 o 
   6  10   1      850.65      832.67     26.62 o 
   7  10   1     1003.17      964.58     28.77 o 
   8  10   1      585.26      537.71     20.98 o 
  -6  11   1       68.11       70.59      6.85 o 
  -5  11   1       73.82       90.62      9.57 o 
  -4  11   1     1175.38     1186.54     41.96 o 
  -3  11   1      334.78      311.81     16.74 o 
  -2  11   1      793.94      709.99     27.80 o 
  -1  11   1       12.17       24.25      7.15 o 
   0  11   1        0.63        7.42      6.81 o 
   1  11   1      653.89      672.65     38.81 o 
   2  11   1        5.48       12.94     11.64 o 
   3  11   1       25.38       62.09     15.52 o 
   4  11   1       17.90        5.17     11.64 o 
   5  11   1       40.05       36.25      6.26 o 
   6  11   1      437.98      379.38     14.47 o 
  -5  12   1       24.79       20.90      4.31 o 
  -4  12   1      257.67      255.71     13.05 o 
  -3  12   1     2118.89     2170.07     68.10 o 
  -2  12   1      196.32      168.90     10.86 o 
  -1  12   1       24.41       44.97      6.81 o 
   0  12   1      334.31      286.00     14.16 o 
   1  12   1      617.51      609.86     48.51 o 
   2  12   1      573.30      562.70     33.63 o 
   3  12   1      522.02      517.42     32.34 o 
   4  12   1      112.11       81.49     12.94 o 
   5  12   1       53.91       53.04      7.73 o 
  -1  13   1       13.15        7.87      3.52 o 
   0  13   1        0.21        0.00      5.17 o 
   1  13   1      423.25      356.67     20.05 o 
 -12   0   2        4.20        9.05     11.89 o 
 -10   0   2     1362.99     1303.32     50.83 o 
  -8   0   2     2306.20     2059.34    153.93 o 
  -6   0   2    22681.50    21716.20   1170.67 o 
  -4   0   2    44640.77    42767.80   1758.36 o 
  -2   0   2    21405.79    18171.86    962.40 o 
   0   0   2    17534.88    14794.39    776.13 o 
   2   0   2     6645.88     5348.85    287.17 o 
   4   0   2    16305.78    12992.58   1349.18 o 
   6   0   2     7815.42     6955.68    302.58 o 
   8   0   2    16355.90    16138.39    906.78 o 
  10   0   2     3489.07     3263.04    119.15 o 
  12   0   2     1403.54     1492.05     69.21 o 
 -12   1   2     2028.25     1998.77     55.45 o 
 -11   1   2        0.62       -1.47      7.59 o 
 -10   1   2       41.29       55.82      9.15 o 
  -9   1   2     1684.42     1604.16     41.09 o 
  -8   1   2      711.17      665.84     36.78 o 
  -7   1   2      363.00      309.07     37.04 o 
  -6   1   2     1727.37     1667.99     85.97 o 
  -5   1   2      511.06      523.52     32.74 o 
  -4   1   2     4436.82     4566.43    173.22 o 
  -3   1   2     2189.87     2159.65     93.30 o 
  -2   1   2        6.42       26.49     12.32 o 
  -1   1   2    13909.04    13256.07    511.60 o 
   0   1   2    15077.24    15779.43    586.77 o 
   1   1   2     2362.63     2624.94     99.69 o 
   2   1   2       43.93       73.57     10.24 o 
   3   1   2     3143.96     2690.58    118.91 o 
   4   1   2     1794.81     1833.62     83.70 o 
   5   1   2     1309.28      989.13     48.37 o 
   6   1   2       87.79       62.94     22.00 o 
   7   1   2      485.81      492.84     73.73 o 
   8   1   2        8.68       43.46     23.93 o 
   9   1   2      168.58      182.46     12.58 o 
  10   1   2     1480.50     1473.92     53.67 o 
  11   1   2      281.24      271.23     25.39 o 
  12   1   2      621.08      581.18     22.67 o 
 -12   2   2        1.02       -5.96      6.55 o 
 -11   2   2      179.84      155.10     13.78 o 
 -10   2   2       24.48       32.05     11.52 o 
  -9   2   2      313.39      320.01     22.97 o 
  -8   2   2      128.47      110.81     13.12 o 
  -7   2   2     1899.99     1742.59     92.84 o 
  -6   2   2      763.77      743.48     41.81 o 
  -5   2   2       29.97       34.90     13.31 o 
  -4   2   2    16562.19    17899.79    591.75 o 
  -3   2   2    11575.56    12125.32    463.29 o 
  -2   2   2     2836.69     2944.90    121.64 o 
  -1   2   2    13238.54    14031.36    455.35 o 
   0   2   2    22085.97    24582.02   1395.75 o 
   1   2   2      153.72      155.23     19.40 o 
   2   2   2     1392.02     1381.84     67.02 o 
   3   2   2     2342.67     2081.55     67.19 o 
   4   2   2      564.69      716.57     45.49 o 
   5   2   2       15.69        8.22     16.46 o 
   6   2   2      130.89       96.65     24.49 o 
   7   2   2      125.64      161.69     47.86 o 
   8   2   2        0.46       13.53     14.19 o 
   9   2   2     3721.08     3589.37     82.69 o 
  10   2   2      211.56      220.13     15.88 o 
  11   2   2      172.79      159.15     12.51 o 
  12   2   2      104.71       83.76     13.88 o 
 -12   3   2        2.57        2.59      6.34 o 
 -11   3   2      188.43      198.37     12.66 o 
 -10   3   2       16.95       40.30      7.92 o 
  -9   3   2       10.04       23.36     17.55 o 
  -8   3   2       37.25       25.99      9.51 o 
  -7   3   2      143.08      158.24     23.62 o 
  -6   3   2       36.45       57.46     18.42 o 
  -5   3   2     3511.94     4015.03    148.03 o 
  -4   3   2    10661.21    11942.64    399.26 o 
  -3   3   2       45.57       73.51     17.40 o 
  -2   3   2      130.73      186.68     38.16 o 
  -1   3   2       30.27       42.78     11.73 o 
   0   3   2     1153.96     1243.40     46.93 o 
   1   3   2        0.90       10.64     10.91 o 
   2   3   2      808.80      822.25     31.35 o 
   3   3   2      607.85      787.19     48.25 o 
   4   3   2    34221.63    36632.06   1506.34 o 
   5   3   2      229.91      295.16     34.29 o 
   6   3   2     2390.11     2558.69    214.08 o 
   7   3   2        2.55       19.46     20.51 o 
   8   3   2     5648.35     5335.88    251.31 o 
   9   3   2      322.92      336.88     31.71 o 
  10   3   2     1133.12     1206.60     43.03 o 
  11   3   2      294.23      276.09     16.50 o 
 -12   4   2       63.38       66.64      9.57 o 
 -11   4   2      486.74      551.16     41.39 o 
 -10   4   2      542.44      551.39     22.41 o 
  -9   4   2        5.45        0.74      5.85 o 
  -8   4   2      130.72      114.53      8.87 o 
  -7   4   2       18.92       30.04     15.37 o 
  -6   4   2     2230.38     2294.24     96.20 o 
  -5   4   2     1524.02     1602.74     81.10 o 
  -4   4   2      542.91      646.90     37.43 o 
  -3   4   2    12139.24    14175.27    545.13 o 
  -2   4   2     2070.43     2183.95     98.58 o 
  -1   4   2      881.88     1117.63     79.55 o 
   0   4   2     9311.61    10770.72    356.92 o 
   1   4   2      512.03      550.82     23.94 o 
   2   4   2      516.60      458.28     25.17 o 
   3   4   2     8603.75     9069.60    306.52 o 
   4   4   2       20.98       40.03     13.89 o 
   5   4   2     1029.96      994.97     64.77 o 
   6   4   2     7480.29     6896.82    321.45 o 
   7   4   2      524.84      485.53     20.48 o 
   8   4   2      533.46      489.74     34.23 o 
   9   4   2      609.33      539.89     17.92 o 
  10   4   2      504.38      516.70     32.51 o 
  11   4   2        4.79        5.64     10.15 o 
  12   4   2       16.14       12.94      6.94 o 
 -11   5   2      907.11      955.90     41.85 o 
 -10   5   2       65.14       66.93     11.31 o 
  -9   5   2      141.56      141.30     17.18 o 
  -8   5   2      961.48      797.73     31.25 o 
  -7   5   2      407.52      374.95     24.80 o 
  -6   5   2      165.06      184.35     25.87 o 
  -5   5   2      166.03      180.45     23.07 o 
  -4   5   2       55.26       41.11     14.98 o 
  -3   5   2     1459.18     1667.54     70.50 o 
  -2   5   2        0.51        4.23     13.48 o 
  -1   5   2     1961.58     2268.68    146.82 o 
   0   5   2       67.93      157.65     35.57 o 
   1   5   2        2.29       22.14     10.39 o 
   2   5   2    24347.64    29429.91    964.20 o 
   3   5   2    11123.71    12738.45    428.86 o 
   4   5   2     3838.64     3699.86    209.56 o 
   5   5   2     1173.71     1133.29     73.11 o 
   6   5   2     1000.79      965.27     73.85 o 
   7   5   2      122.00      139.31     10.22 o 
   8   5   2      679.84      593.22     20.30 o 
   9   5   2     4124.87     3840.51     91.09 o 
  10   5   2       93.81      112.02     12.07 o 
  11   5   2       11.36        1.86      9.79 o 
 -11   6   2      653.19      637.72     38.81 o 
 -10   6   2      459.88      431.74     19.65 o 
  -9   6   2      164.94      161.01     10.59 o 
  -8   6   2     4471.03     4140.76    131.98 o 
  -7   6   2      185.83      180.73     13.33 o 
  -6   6   2     3354.00     3057.02     91.31 o 
  -5   6   2        4.65       -2.12     14.74 o 
  -4   6   2      229.37      218.15     26.42 o 
  -3   6   2     2112.85     2524.32    102.17 o 
  -2   6   2     6325.50     7472.22    262.01 o 
  -1   6   2     1327.80     1472.20    158.46 o 
   0   6   2      400.05      560.11     53.04 o 
   1   6   2      110.00      112.98     17.04 o 
   2   6   2     2349.14     2711.75    106.56 o 
   3   6   2     2858.40     3378.01    128.98 o 
   4   6   2        3.35       12.29     21.04 o 
   5   6   2      277.37      307.58     54.98 o 
   6   6   2     2351.98     2163.41     61.13 o 
   7   6   2     2079.90     1823.20     53.52 o 
   8   6   2      744.52      682.91     36.61 o 
   9   6   2        1.24        8.36      6.83 o 
  10   6   2     1302.96     1251.05     41.48 o 
  11   6   2        9.88       20.34      9.57 o 
 -10   7   2       95.85       72.81      8.23 o 
  -9   7   2       67.71       74.28      7.56 o 
  -8   7   2     1199.92     1145.47     43.65 o 
  -7   7   2     1409.07     1438.87     82.14 o 
  -6   7   2      308.28      302.55     27.10 o 
  -5   7   2      959.99      984.74     44.76 o 
  -4   7   2     1310.74     1281.36     66.20 o 
  -3   7   2       74.43       73.49     19.55 o 
  -2   7   2        4.00        8.00     13.38 o 
  -1   7   2     4654.44     5102.30    187.84 o 
   0   7   2     1075.08      859.24     59.93 o 
   1   7   2      226.67      245.87     31.31 o 
   2   7   2       89.08      126.80     22.00 o 
   3   7   2     2988.33     2956.92    155.29 o 
   4   7   2       16.01       50.28     29.10 o 
   5   7   2      899.36      858.69     31.41 o 
   6   7   2      373.99      350.77     22.66 o 
   7   7   2       30.23       16.82      8.83 o 
   8   7   2       49.17       48.01      8.61 o 
   9   7   2      220.84      212.68     14.16 o 
  10   7   2      293.52      287.17     20.70 o 
 -10   8   2      160.83      153.93     14.23 o 
  -9   8   2        0.92        1.49      4.48 o 
  -8   8   2       93.05       82.81     10.53 o 
  -7   8   2     4662.58     4529.09    141.70 o 
  -6   8   2     2648.49     2524.19     83.60 o 
  -5   8   2     2479.18     2517.45     76.04 o 
  -4   8   2     1805.21     1795.81     75.67 o 
  -3   8   2      755.08      602.53     44.63 o 
  -2   8   2      792.31      909.37     90.55 o 
  -1   8   2    16548.32    16342.78    730.52 o 
   0   8   2      877.47      977.38     70.06 o 
   1   8   2      997.32      869.51     78.45 o 
   2   8   2      654.76      692.64     45.92 o 
   3   8   2       40.25       62.06     18.11 o 
   4   8   2      568.91      484.17     90.55 o 
   5   8   2        2.64       22.52     12.93 o 
   6   8   2      167.30      165.06     11.64 o 
   7   8   2      938.88      884.85     39.45 o 
   8   8   2      104.63      116.49     12.29 o 
   9   8   2     2185.79     2170.31     69.97 o 
  10   8   2       10.91       16.82      7.76 o 
  -9   9   2       11.21       10.58      3.94 o 
  -8   9   2        4.12       10.87      6.46 o 
  -7   9   2     1584.24     1583.07     58.79 o 
  -6   9   2       53.75       57.08      8.99 o 
  -5   9   2      505.63      553.22     26.42 o 
  -4   9   2     3179.98     3219.86    182.98 o 
  -3   9   2      644.41      515.87     49.16 o 
  -2   9   2      105.54      127.65     15.71 o 
  -1   9   2     2454.62     2219.74    100.90 o 
   0   9   2      899.92      777.43     43.98 o 
   1   9   2      166.11      177.22     21.99 o 
   2   9   2        0.62        7.76     15.52 o 
   3   9   2      163.27      155.86     27.81 o 
   4   9   2      821.66      714.85    126.77 o 
   5   9   2     1663.40     1623.15     55.44 o 
   6   9   2       79.36       80.95      8.46 o 
   7   9   2      323.64      267.77     15.52 o 
   8   9   2      391.60      365.20     17.68 o 
  -8  10   2       18.34       22.48      9.05 o 
  -7  10   2        6.63        4.01      6.37 o 
  -6  10   2      613.36      692.76     24.14 o 
  -5  10   2     6272.15     6389.49    194.33 o 
  -4  10   2      103.86      119.79     12.42 o 
  -3  10   2       11.18        8.48      7.64 o 
  -2  10   2     2730.29     2750.35    208.26 o 
  -1  10   2     3469.86     3487.28    139.06 o 
   0  10   2       16.76       14.23     11.64 o 
   1  10   2     2404.90     2439.64    112.54 o 
   2  10   2      713.55      745.09     45.27 o 
   3  10   2     2192.28     2105.91    102.19 o 
   4  10   2       50.68       77.61     18.11 o 
   5  10   2      581.69      533.82     20.15 o 
   6  10   2     1799.62     1769.67     49.14 o 
   7  10   2      594.61      569.99     19.76 o 
   8  10   2       46.75       49.16     10.35 o 
  -6  11   2      370.18      349.37     13.71 o 
  -5  11   2       25.28       30.73     10.35 o 
  -4  11   2       24.32       31.19      7.64 o 
  -3  11   2      112.10      125.10     16.82 o 
  -2  11   2       36.54       45.41      8.37 o 
  -1  11   2      203.46      206.11     14.16 o 
   0  11   2     1772.90     1694.56     80.20 o 
   1  11   2      130.94      113.83     16.82 o 
   2  11   2      168.61      164.28     20.70 o 
   3  11   2     1590.26     1746.30     85.37 o 
   4  11   2      141.32      159.11     20.70 o 
   5  11   2       48.49       57.28      6.69 o 
   6  11   2      109.93      100.81     13.40 o 
  -5  12   2      297.08      219.71      9.69 o 
  -4  12   2       61.83       63.27      7.15 o 
  -3  12   2      438.50      517.32     20.44 o 
  -2  12   2       22.65       35.42      6.81 o 
  -1  12   2      150.65      146.20      9.78 o 
   0  12   2      411.19      419.27     18.64 o 
   1  12   2      238.57      240.60     20.70 o 
   2  12   2      432.05      512.25     32.34 o 
   3  12   2      829.86      865.39     46.57 o 
   4  12   2       95.67       90.35      9.57 o 
   5  12   2      460.41      430.50     18.73 o 
  -1  13   2        5.44        7.76      5.17 o 
   0  13   2      273.05      261.90     15.52 o 
   1  13   2        0.05        6.47      6.47 o 
 -11   0   3       46.07       45.97     17.24 o 
  -9   0   3       14.37       15.52     14.23 o 
  -7   0   3      849.65      874.44     84.08 o 
  -5   0   3    24409.17    25223.03   1349.18 o 
  -3   0   3    47741.56    46807.28   2464.22 o 
  -1   0   3    11120.09     9862.06    526.48 o 
   3   0   3    17716.84    13439.54    595.68 o 
   5   0   3     6165.55     5138.00    363.49 o 
   9   0   3      140.23      133.23     16.96 o 
  11   0   3     4867.79     5092.83    185.53 o 
 -12   1   3       74.19       75.45     10.27 o 
 -11   1   3      373.23      376.76     22.09 o 
 -10   1   3      106.40      114.50     10.73 o 
  -9   1   3     7676.37     7499.22    164.74 o 
  -8   1   3     3391.39     3273.27    123.48 o 
  -7   1   3      792.83      796.83     56.25 o 
  -6   1   3     2743.20     2497.95    118.45 o 
  -5   1   3      413.55      440.86     35.73 o 
  -4   1   3     7424.97     7620.65    259.71 o 
  -3   1   3      193.91      185.69     21.90 o 
  -2   1   3        6.06       12.48     12.70 o 
  -1   1   3     1179.46     1288.85     55.80 o 
   0   1   3     7511.97     7810.33    293.15 o 
   1   1   3    19420.85    19734.30    731.28 o 
   2   1   3     6671.46     5730.45    384.19 o 
   3   1   3     1444.59     1148.30    106.01 o 
   4   1   3     3204.88     2693.86    233.71 o 
   5   1   3     2639.03     1940.38     81.01 o 
   6   1   3     3660.13     3259.76    245.78 o 
   7   1   3     4175.95     3808.23    285.88 o 
   8   1   3      320.03      366.58     18.53 o 
   9   1   3      371.00      383.68     25.30 o 
  10   1   3      795.18      776.31     29.03 o 
  11   1   3     1580.17     1524.42     56.34 o 
  12   1   3      389.03      380.88     21.28 o 
 -12   2   3     1255.18     1279.94     31.28 o 
 -11   2   3       40.08       46.23      9.00 o 
 -10   2   3      147.83      128.64     14.32 o 
  -9   2   3     2074.36     2047.55     58.44 o 
  -8   2   3     4362.07     3998.01    127.97 o 
  -7   2   3       52.86       52.39     21.95 o 
  -6   2   3     3790.86     3981.62    157.92 o 
  -5   2   3    16759.28    17380.24    581.41 o 
  -4   2   3     1394.71     1532.77     78.03 o 
  -3   2   3    56276.36    60149.58   2237.77 o 
  -2   2   3    16064.14    16358.23    616.50 o 
  -1   2   3    38486.72    40948.57   1321.08 o 
   0   2   3     1794.16     1999.59     69.71 o 
   1   2   3   129324.05   118611.98   4726.71 o 
   2   2   3     2807.34     3165.86    149.71 o 
   3   2   3     2669.29     3012.30     95.67 o 
   4   2   3       36.79       17.24      9.76 o 
   5   2   3       45.60      139.22     73.09 o 
   6   2   3     2510.39     1865.31    153.93 o 
   7   2   3      909.75      707.57     85.37 o 
   8   2   3     3991.58     3747.13    101.20 o 
   9   2   3      112.41      109.68     10.64 o 
  10   2   3       75.65       67.64     11.41 o 
  11   2   3      279.67      289.94     22.61 o 
  12   2   3       17.01       11.70     10.25 o 
 -12   3   3      345.91      360.49     17.36 o 
 -11   3   3        7.99       11.77      7.61 o 
 -10   3   3      656.22      685.57     23.56 o 
  -9   3   3      972.02      934.68     35.13 o 
  -8   3   3      269.43      262.13     20.57 o 
  -7   3   3     2601.85     2461.82    103.01 o 
  -6   3   3      910.96      989.26     51.01 o 
  -5   3   3     7555.52     8159.47    283.30 o 
  -4   3   3      235.97      209.55     21.95 o 
  -3   3   3        4.44      270.35     42.69 o 
  -2   3   3     1567.06     1560.52     72.61 o 
  -1   3   3     7727.59     9190.39    304.42 o 
   0   3   3       28.55       36.82      8.84 o 
   1   3   3     1125.05     1359.72     45.23 o 
   2   3   3      263.29      388.97     18.50 o 
   3   3   3      739.46      797.91     32.19 o 
   4   3   3        2.06        2.83     16.46 o 
   5   3   3      955.54      820.76     54.68 o 
   6   3   3      247.48      262.31     36.05 o 
   7   3   3     2378.63     1751.71    203.73 o 
   8   3   3     1087.30      926.74     43.52 o 
   9   3   3        0.35       -7.44      8.49 o 
  10   3   3       23.59       29.43     10.98 o 
  11   3   3       10.55        5.26      8.40 o 
  12   3   3      929.95      891.26     67.26 o 
 -12   4   3      548.18      554.58     25.60 o 
 -11   4   3        6.78        3.59      9.57 o 
 -10   4   3      427.70      440.54     20.90 o 
  -9   4   3      589.16      539.69     24.46 o 
  -8   4   3     1650.78     1489.59     37.45 o 
  -7   4   3     2058.33     1848.58     49.69 o 
  -6   4   3       72.79       77.16     18.30 o 
  -5   4   3     1916.92     1962.26     83.44 o 
  -4   4   3     1954.36     2121.72     86.36 o 
  -3   4   3    31120.29    36171.50   1356.92 o 
  -2   4   3     4847.67     5735.42    230.45 o 
  -1   4   3       28.80       29.59     14.10 o 
   0   4   3     1959.88     1953.97     65.48 o 
   1   4   3     1571.05     2445.66     84.07 o 
   2   4   3     1541.28     2098.90     82.03 o 
   3   4   3     4977.52     5681.33    252.14 o 
   4   4   3     2742.22     2922.53    142.71 o 
   5   4   3     5578.57     5547.93    250.87 o 
   6   4   3        2.73        6.66     21.48 o 
   7   4   3      333.22      264.70     15.73 o 
   8   4   3      266.35      245.20     14.82 o 
   9   4   3      346.91      347.63     16.98 o 
  10   4   3      209.76      186.27     18.29 o 
  11   4   3        1.14        0.49      9.98 o 
  12   4   3      171.51      161.69     27.16 o 
 -11   5   3        4.03       18.11     12.94 o 
 -10   5   3       16.33       24.58     10.35 o 
  -9   5   3        3.18       -4.64      5.84 o 
  -8   5   3      108.92      106.63      9.85 o 
  -7   5   3      158.68      182.81     15.52 o 
  -6   5   3     2363.89     2328.77    124.85 o 
  -5   5   3      291.49      276.10     28.43 o 
  -4   5   3      746.84      920.27     47.90 o 
  -3   5   3       52.73       57.96     18.18 o 
  -2   5   3      967.77      959.69     55.80 o 
  -1   5   3     2405.03     2669.14    118.74 o 
   0   5   3      485.88      643.45     41.60 o 
   1   5   3     4993.83     5946.63    190.82 o 
   2   5   3     6322.28     7409.07    266.42 o 
   3   5   3     1047.86     1137.26     70.15 o 
   4   5   3     1695.44     1534.07     88.90 o 
   5   5   3     2638.91     2552.76    133.89 o 
   6   5   3      677.09      562.07     44.01 o 
   7   5   3        1.50       16.99      6.61 o 
   8   5   3     2081.17     1867.26     48.65 o 
   9   5   3       78.22       91.07      8.17 o 
  10   5   3      423.72      366.11     31.09 o 
  11   5   3      456.28      487.87     27.42 o 
 -11   6   3      616.26      567.87     34.93 o 
 -10   6   3      597.86      610.56     34.93 o 
  -9   6   3      947.35      931.25     29.55 o 
  -8   6   3      153.24      164.11     15.52 o 
  -7   6   3     1059.78     1009.89     32.18 o 
  -6   6   3      443.26      414.08     70.50 o 
  -5   6   3      143.92      161.76     24.60 o 
  -4   6   3     4232.67     4152.77    158.26 o 
  -3   6   3     1799.20     1918.86     82.11 o 
  -2   6   3       89.04      151.20     25.77 o 
  -1   6   3      201.91      230.12     45.27 o 
   0   6   3     1250.07     1325.34     96.37 o 
   1   6   3      749.01      953.29     53.34 o 
   2   6   3     2036.10     2201.36     90.36 o 
   3   6   3      982.46     1018.90     86.02 o 
   4   6   3      518.96      608.83     57.54 o 
   5   6   3     1968.56     1698.36    101.84 o 
   6   6   3      137.38       93.99     11.83 o 
   7   6   3      142.24      120.87     17.18 o 
   8   6   3        1.13        3.69      6.93 o 
   9   6   3       81.43       66.15     13.58 o 
  10   6   3        0.34       -3.00      7.11 o 
  11   6   3      170.00      143.53     14.10 o 
 -10   7   3       11.51       12.94      5.49 o 
  -9   7   3      784.41      777.64     25.33 o 
  -8   7   3      749.34      735.01     51.10 o 
  -7   7   3      138.13      158.77     14.25 o 
  -6   7   3      494.95      449.09     28.41 o 
  -5   7   3     9222.15     9228.23    329.24 o 
  -4   7   3      249.74      354.10     40.63 o 
  -3   7   3        2.30        4.11     14.46 o 
  -2   7   3       64.52       81.16     20.35 o 
  -1   7   3      132.89      193.12     30.37 o 
   0   7   3     1286.07     1217.99     71.41 o 
   1   7   3      353.50      354.83     39.75 o 
   2   7   3       49.79       91.09     28.89 o 
   3   7   3      398.17      381.49     47.46 o 
   4   7   3     1678.66     1690.77     74.05 o 
   5   7   3       28.09       37.23     17.46 o 
   6   7   3      397.53      375.13     23.90 o 
   7   7   3        1.19       15.34      7.38 o 
   8   7   3        0.31       13.70      9.88 o 
   9   7   3       78.26       74.98     11.78 o 
  10   7   3      501.66      483.10     22.06 o 
 -10   8   3      237.07      258.78     13.58 o 
  -9   8   3      282.57      294.17     12.57 o 
  -8   8   3     2544.81     2454.23     80.76 o 
  -7   8   3      375.41      369.79     22.83 o 
  -6   8   3     3133.95     2991.52    104.78 o 
  -5   8   3     1822.34     1816.01     74.51 o 
  -4   8   3     4601.10     4114.64    154.76 o 
  -3   8   3      113.18      129.79     49.16 o 
  -2   8   3     1524.90     1556.15    131.94 o 
  -1   8   3     1430.49     1563.64    139.70 o 
   0   8   3     3150.79     3081.98    148.16 o 
   1   8   3     2478.17     2460.34    197.91 o 
   2   8   3       27.15       60.56     38.81 o 
   3   8   3      358.83      335.75     52.39 o 
   4   8   3     6457.21     5808.54    466.33 o 
   5   8   3        3.02       12.34      6.85 o 
   6   8   3      255.45      219.46     13.02 o 
   7   8   3        7.29       14.08      7.11 o 
   8   8   3      266.29      239.04     14.91 o 
  10   8   3       65.88       40.10     14.23 o 
  -9   9   3      161.29      143.33      7.69 o 
  -8   9   3      711.10      680.41     27.26 o 
  -7   9   3      375.51      401.59     20.26 o 
  -6   9   3      241.35      273.43     21.99 o 
  -5   9   3     2545.79     2767.70     90.01 o 
  -4   9   3      116.13      122.18     30.40 o 
  -3   9   3       20.90       29.65     19.40 o 
  -2   9   3     3666.73     3495.28    132.63 o 
  -1   9   3      104.80      104.78     16.82 o 
   0   9   3      482.61      481.20     33.63 o 
   1   9   3      746.06      729.56     43.98 o 
   2   9   3      675.99      792.95     49.16 o 
   3   9   3       70.18       80.20     19.40 o 
   4   9   3      326.14      318.92     43.33 o 
   5   9   3      312.51      276.77     14.26 o 
   6   9   3     1084.40      998.64     31.35 o 
   7   9   3      615.95      634.43     41.39 o 
   8   9   3      123.11      128.19     10.49 o 
  -8  10   3        5.78        9.60      4.08 o 
  -7  10   3      105.44      100.74     10.02 o 
  -6  10   3       76.53       72.82      8.58 o 
  -5  10   3      145.78      151.70     13.36 o 
  -4  10   3     4267.68     4492.39    139.00 o 
  -3  10   3     1183.82     1272.32     45.62 o 
  -2  10   3     1336.26     1218.59     38.77 o 
  -1  10   3     1245.03     1143.50     59.50 o 
   0  10   3     6134.59     5964.58    257.42 o 
   1  10   3     8555.11     8404.23    358.31 o 
   2  10   3     2662.29     2669.90    124.18 o 
   3  10   3      449.24      525.18     38.81 o 
   4  10   3       17.95       27.16     15.52 o 
   5  10   3      633.32      627.65     21.88 o 
   6  10   3      709.63      646.36     22.08 o 
   7  10   3     1954.90     1958.93     63.45 o 
   8  10   3       16.98       23.28      9.05 o 
  -6  11   3       93.50       86.08      7.37 o 
  -5  11   3       48.46       48.16     14.23 o 
  -4  11   3        3.39        2.07      6.46 o 
  -3  11   3        1.82       17.65     13.58 o 
  -2  11   3     1224.31     1182.58     42.05 o 
  -1  11   3      667.07      634.93     23.39 o 
   0  11   3      240.72      219.90     21.99 o 
   1  11   3       15.15       16.82     11.64 o 
   2  11   3     1891.49     2014.06     95.72 o 
   3  11   3        4.04        9.05     11.64 o 
   4  11   3     2735.76     2852.29    130.65 o 
   5  11   3      281.51      298.12     18.73 o 
   6  11   3     1836.29     1792.97     84.08 o 
  -4  12   3     1812.13     1629.20     52.11 o 
  -3  12   3       81.22       82.94      8.08 o 
  -2  12   3      539.15      525.58     29.75 o 
  -1  12   3      216.30      220.96     11.76 o 
   0  12   3      597.32      563.75     26.56 o 
   1  12   3      746.72      830.06     35.63 o 
   2  12   3     2631.45     2773.38    124.18 o 
   3  12   3     1410.99     1407.39     68.56 o 
   4  12   3      580.27      611.07     25.14 o 
   0  13   3       61.20       67.26      9.05 o 
 -12   0   4      429.34      494.49     29.21 o 
 -10   0   4      209.72      241.29     18.90 o 
  -8   0   4      131.97      102.19     18.11 o 
  -6   0   4      983.86      957.23     86.67 o 
  -4   0   4     8387.09     9528.32    525.18 o 
  -2   0   4     1063.51      954.64     68.56 o 
   0   0   4     6027.73     5101.78    272.94 o 
   2   0   4    30386.83    23014.54    947.33 o 
   4   0   4     8441.12     8083.42    553.64 o 
   6   0   4      440.83      569.16     77.61 o 
   8   0   4     8602.30     8013.08    280.63 o 
  10   0   4     3076.78     3153.69    200.50 o 
  12   0   4     3418.33     3377.13    123.38 o 
 -12   1   4      241.69      256.69     14.93 o 
 -11   1   4      480.92      503.32     20.14 o 
 -10   1   4        2.25        2.21      7.68 o 
  -9   1   4        7.76        8.10      6.96 o 
  -8   1   4      409.39      388.03     19.26 o 
  -7   1   4      106.33      124.59     27.80 o 
  -6   1   4       39.71       47.57     26.52 o 
  -5   1   4        9.61       27.96     12.51 o 
  -4   1   4       72.47      122.41     22.87 o 
  -3   1   4    11876.69    11945.85    456.88 o 
  -2   1   4      276.87      286.95     18.84 o 
  -1   1   4     5253.05     4973.28    166.61 o 
   0   1   4       70.09       78.63      8.46 o 
   1   1   4      656.41      610.69     53.08 o 
   2   1   4     1288.83     1358.91     66.62 o 
   3   1   4     3306.62     2979.36    237.74 o 
   4   1   4       21.18        7.68     13.21 o 
   5   1   4      142.85      118.02     27.89 o 
   6   1   4      604.56      537.17     49.39 o 
   7   1   4      143.23      129.36     49.16 o 
   8   1   4     3160.83     2871.32     86.82 o 
   9   1   4     4406.62     4283.71    134.66 o 
  10   1   4     1756.08     1650.36     49.18 o 
  11   1   4      685.58      668.87     31.95 o 
  12   1   4      425.87      432.26     33.49 o 
 -12   2   4      229.95      243.73     12.25 o 
 -11   2   4       29.10       25.31      9.58 o 
 -10   2   4        0.58        4.76     10.88 o 
  -9   2   4      349.49      344.13     14.09 o 
  -8   2   4       32.39       34.03     11.47 o 
  -7   2   4     1605.51     1451.90     83.69 o 
  -6   2   4      213.55      277.09     26.75 o 
  -5   2   4     1164.84     1205.52     55.72 o 
  -4   2   4       51.05       77.13     20.12 o 
  -3   2   4        9.83       17.64     14.91 o 
  -2   2   4     2128.97     2320.07     84.58 o 
  -1   2   4     8232.62     9014.05    296.87 o 
   0   2   4       33.10       66.76     25.80 o 
   1   2   4     1106.22     1200.43     43.96 o 
   2   2   4      558.59      616.71     60.60 o 
   3   2   4      418.67      321.36     24.11 o 
   4   2   4     2713.14     2603.80    140.28 o 
   5   2   4       23.93       46.62     15.62 o 
   6   2   4        8.72       58.21     38.81 o 
   7   2   4        0.50       11.94     19.78 o 
   8   2   4      266.47      225.40     18.34 o 
   9   2   4     1221.74     1270.36     46.04 o 
  10   2   4      796.20      816.09     33.57 o 
  11   2   4      121.45      139.14     12.06 o 
  12   2   4        2.22       11.36     10.25 o 
 -12   3   4      848.77      924.89     32.64 o 
 -11   3   4        8.04       16.98      9.98 o 
 -10   3   4     1241.15     1330.67     37.22 o 
  -9   3   4      789.57      707.41     28.93 o 
  -8   3   4     3483.00     3165.67     85.60 o 
  -7   3   4      456.71      469.56     72.44 o 
  -6   3   4     3417.56     3502.13    134.65 o 
  -5   3   4     1549.55     1628.99     70.40 o 
  -4   3   4      339.34      420.20     39.04 o 
  -3   3   4     1321.73     1539.65     75.85 o 
  -2   3   4    16114.36    18277.20    691.04 o 
  -1   3   4     3562.10     3820.45    132.74 o 
   0   3   4     1030.46     1032.13     41.55 o 
   1   3   4       37.79       49.36     10.09 o 
   2   3   4    20555.49    20953.98    904.89 o 
   3   3   4      100.87      102.40     16.01 o 
   4   3   4     6687.41     6446.88    290.21 o 
   5   3   4        4.56        1.36     18.18 o 
   6   3   4      751.00      654.54     78.91 o 
   7   3   4       95.03       68.49     24.41 o 
   8   3   4     5470.82     4968.18    132.39 o 
   9   3   4      223.41      217.43     14.25 o 
  10   3   4       88.90       71.66     12.18 o 
  11   3   4      165.64      172.38     18.37 o 
  12   3   4      567.72      494.14     45.27 o 
 -12   4   4      936.28      979.22     47.86 o 
 -11   4   4      630.94      641.31     31.83 o 
 -10   4   4        3.11        2.04      7.68 o 
  -9   4   4       51.67       57.89      8.30 o 
  -8   4   4     1164.76     1026.53     27.35 o 
  -7   4   4     2364.68     2237.76     88.87 o 
  -6   4   4     1678.19     1686.87     76.08 o 
  -5   4   4      557.52      617.42     38.08 o 
  -4   4   4    10649.18    12297.50    480.18 o 
  -3   4   4     5217.89     5992.73    243.70 o 
  -2   4   4      160.83      123.01     20.34 o 
  -1   4   4      136.88      226.67     19.88 o 
   0   4   4      355.86      289.92     21.21 o 
   1   4   4      373.70      460.36     27.18 o 
   2   4   4    10299.07    11449.67    408.67 o 
   3   4   4     5971.93     6400.10    237.16 o 
   4   4   4      228.64      290.95     44.63 o 
   5   4   4      281.14      272.56     53.68 o 
   6   4   4      168.35      142.29     50.45 o 
   7   4   4      118.42      102.12     14.56 o 
   8   4   4      977.46      889.65     43.88 o 
   9   4   4      436.85      432.62     18.93 o 
  10   4   4      150.65      143.27     13.56 o 
  11   4   4        6.74       -2.54     10.15 o 
 -11   5   4       16.74       41.39     14.23 o 
 -10   5   4       63.16       87.96     12.94 o 
  -9   5   4      236.09      243.85     13.78 o 
  -8   5   4     2059.52     1943.34    106.81 o 
  -7   5   4     7564.85     7056.00    198.86 o 
  -6   5   4     2436.08     2502.33    105.79 o 
  -5   5   4       90.07       80.01     17.65 o 
  -4   5   4        1.21       13.02     11.84 o 
  -3   5   4     2905.81     3220.65    143.89 o 
  -2   5   4     2558.15     2939.44    130.56 o 
  -1   5   4     1650.23     2094.63     97.33 o 
   0   5   4    20396.65    24286.62    796.20 o 
   1   5   4      189.91      243.43     22.10 o 
   2   5   4      470.23      462.39     31.24 o 
   3   5   4     3378.40     3297.81    160.38 o 
   4   5   4    13037.95    13699.70    614.44 o 
   5   5   4     6379.41     5681.01    263.00 o 
   6   5   4        1.17       28.07     23.45 o 
   7   5   4     1364.48     1168.17     58.46 o 
   8   5   4     3119.41     2857.77     69.11 o 
   9   5   4       75.11       57.44      8.25 o 
  10   5   4      538.82      541.06     75.03 o 
  11   5   4       22.28       19.89      9.98 o 
 -11   6   4       83.31       81.49     14.23 o 
 -10   6   4       22.10       23.28      9.05 o 
  -9   6   4     1527.56     1401.43     41.04 o 
  -8   6   4     2120.94     1964.36     55.35 o 
  -7   6   4      291.26      279.52     17.18 o 
  -6   6   4       30.02       49.37     27.81 o 
  -5   6   4       34.58       30.33     16.26 o 
  -4   6   4     3876.97     4123.52    206.32 o 
  -3   6   4     2547.43     2695.78    127.70 o 
  -2   6   4      403.21      426.53     41.01 o 
  -1   6   4     4327.83     4253.31    181.36 o 
   0   6   4     2172.66     2157.57    102.25 o 
   1   6   4       87.95       74.17     17.04 o 
   2   6   4      877.45      930.07     91.84 o 
   3   6   4        4.40       54.38     24.65 o 
   4   6   4     2595.32     2361.09    127.96 o 
   5   6   4       16.47        5.02     17.38 o 
   6   6   4     1527.11     1441.01     50.41 o 
   7   6   4      374.26      290.74     27.82 o 
   8   6   4      331.05      319.79     17.24 o 
   9   6   4      281.16      266.47     47.86 o 
  10   6   4        1.28        4.44     11.64 o 
  11   6   4        8.92       12.26      8.81 o 
 -10   7   4      881.32      893.54     32.01 o 
  -9   7   4        0.49        4.50      5.36 o 
  -8   7   4      916.75      891.04     29.37 o 
  -7   7   4        9.09       15.92     11.98 o 
  -6   7   4        0.31       -2.34      9.77 o 
  -5   7   4     2861.74     2875.44    112.49 o 
  -4   7   4        0.21        0.17      9.73 o 
  -3   7   4        0.17       -9.76     13.23 o 
  -2   7   4      358.46      289.65     36.31 o 
  -1   7   4     4543.79     4421.38    193.18 o 
   0   7   4      135.00      169.38     78.26 o 
   1   7   4        3.82        1.29     18.11 o 
   2   7   4      743.01      858.22     70.15 o 
   3   7   4      762.89      785.61     67.77 o 
   4   7   4        8.61       15.33     14.34 o 
   5   7   4      458.24      362.90     38.58 o 
   6   7   4      709.28      698.82     55.08 o 
   7   7   4     2423.91     2130.67     64.80 o 
   8   7   4        2.82        4.02      6.93 o 
   9   7   4     3094.33     2929.90    191.45 o 
  10   7   4      630.31      648.99     41.39 o 
  -9   8   4      203.40      199.79     10.40 o 
  -8   8   4       77.82       77.45     12.46 o 
  -7   8   4     2261.30     2265.59     84.32 o 
  -6   8   4      797.15      798.00     34.07 o 
  -5   8   4     7443.27     7503.75    271.61 o 
  -4   8   4      630.83      729.84     37.02 o 
  -3   8   4      112.00       99.27     15.58 o 
  -2   8   4      144.04      155.08     17.66 o 
  -1   8   4      707.58      672.24     43.70 o 
   1   8   4        1.89      -10.35     11.64 o 
   2   8   4      940.03      883.50     51.74 o 
   3   8   4     7990.70     7046.76    714.04 o 
   4   8   4      946.14      869.28     49.16 o 
   5   8   4       36.14       27.97     13.23 o 
   6   8   4      139.56      142.74     10.63 o 
   7   8   4      766.06      659.30     27.62 o 
   8   8   4       26.21       13.02      7.15 o 
  -9   9   4       41.87       35.18      4.85 o 
  -8   9   4      319.25      296.63     12.44 o 
  -7   9   4       61.29       63.14      8.46 o 
  -6   9   4       23.03       43.21      9.79 o 
  -5   9   4      208.12      233.58     17.40 o 
  -4   9   4      303.38      295.54     23.73 o 
  -3   9   4       49.65       65.24     17.46 o 
  -2   9   4       88.72       85.77     12.98 o 
  -1   9   4     1546.98     1542.99     65.22 o 
   0   9   4      163.92      152.64     20.70 o 
   1   9   4        0.02        7.76     14.23 o 
   2   9   4     3481.16     3271.40    150.05 o 
   3   9   4      583.35      631.25     43.98 o 
   4   9   4      535.33      531.65     40.10 o 
   5   9   4       58.75       73.03     12.33 o 
   6   9   4      342.38      310.25     14.59 o 
   7   9   4     1640.96     1543.92     52.45 o 
   8   9   4        0.30       -3.88      9.05 o 
  -8  10   4     2721.32     2509.06     64.67 o 
  -7  10   4      569.90      557.35     19.76 o 
  -6  10   4      523.60      523.04     19.98 o 
  -5  10   4       65.77       84.77     10.53 o 
  -4  10   4      573.98      602.52     26.69 o 
  -3  10   4      839.05      859.66     43.98 o 
  -2  10   4       48.65       69.20     12.47 o 
  -1  10   4     1227.94     1164.20     60.80 o 
   0  10   4     1765.08     1671.27     81.49 o 
   1  10   4      452.32      476.03     34.93 o 
   2  10   4      180.79      164.28     21.99 o 
   3  10   4      363.77      337.62     32.34 o 
   4  10   4      168.48      186.27     23.28 o 
   5  10   4      249.16      263.87     30.40 o 
   6  10   4       96.97       98.30      8.32 o 
   7  10   4       71.87       95.72     14.23 o 
  -6  11   4       50.19       53.16      8.87 o 
  -5  11   4       59.09       57.70     12.29 o 
  -4  11   4       17.74       17.50      7.42 o 
  -3  11   4       23.18       40.53      9.05 o 
  -2  11   4      319.79      326.94     15.99 o 
  -1  11   4      479.47      446.10     18.98 o 
   0  11   4       27.38       31.54     10.97 o 
   1  11   4      111.91      126.77     18.11 o 
   2  11   4        4.78       41.39     14.23 o 
   3  11   4     2285.30     2396.96    112.54 o 
   4  11   4        2.97       -3.88      8.23 o 
   5  11   4     1679.66     1818.90     61.74 o 
   6  11   4      135.44      139.86     17.46 o 
  -4  12   4      154.74      170.80     10.49 o 
  -3  12   4     1117.15     1166.56     44.63 o 
  -2  12   4     1832.32     1784.26     96.37 o 
  -1  12   4      824.53      808.54     40.23 o 
   0  12   4      696.93      708.48     31.58 o 
   1  12   4      117.34      115.64     14.23 o 
   2  12   4       17.25       16.35      8.98 o 
   3  12   4       38.03       37.56      7.81 o 
   4  12   4      279.85      273.11     13.44 o 
 -11   0   5        4.18        9.53     12.94 o 
  -9   0   5     7109.64     7049.74    221.74 o 
  -7   0   5     6550.77     7660.43    450.16 o 
  -5   0   5    14694.05    16055.60    875.74 o 
  -3   0   5    44506.34    45767.26   2413.77 o 
  -1   0   5     2657.34     2652.27    117.06 o 
   1   0   5    50150.19    45066.95   2124.02 o 
   3   0   5    15116.19    13112.76    877.03 o 
   5   0   5     4789.23     4826.25    347.97 o 
   7   0   5      316.29      306.57     60.80 o 
   9   0   5       73.20       65.35     14.64 o 
  11   0   5     1978.70     1988.19     81.12 o 
 -12   1   5     1233.09     1337.05     38.50 o 
 -11   1   5       16.98       20.47      7.91 o 
 -10   1   5      599.72      620.87     23.07 o 
  -9   1   5       49.07       51.06      8.08 o 
  -8   1   5       97.83      107.94     14.16 o 
  -7   1   5       22.55       43.36     21.90 o 
  -6   1   5      339.07      418.67     43.88 o 
  -5   1   5       53.56       60.64     34.28 o 
  -4   1   5     2077.69     2042.14     96.03 o 
  -3   1   5     7330.94     7613.05    297.73 o 
  -2   1   5     3370.50     3335.34    117.40 o 
  -1   1   5     7400.04     7538.29    250.47 o 
   0   1   5     7406.36     6885.02    230.21 o 
   1   1   5       70.62      107.55     11.01 o 
   2   1   5       13.93       17.34      9.33 o 
   3   1   5     1996.02     1929.63     77.43 o 
   4   1   5     2682.10     2146.24    119.34 o 
   5   1   5     6850.19     6225.99    308.70 o 
   6   1   5      149.98      219.22     36.83 o 
   7   1   5       59.24       80.20     46.57 o 
   8   1   5      989.59      974.16     41.11 o 
   9   1   5     1127.79     1114.89     44.22 o 
  10   1   5     1052.78     1048.76     34.95 o 
  11   1   5      248.96      231.54     24.69 o 
  12   1   5       45.23       49.22     10.40 o 
 -12   2   5      200.48      203.48     11.27 o 
 -11   2   5      372.18      417.14     18.17 o 
 -10   2   5     1062.05     1122.60     40.26 o 
  -9   2   5        4.65       11.83      8.78 o 
  -8   2   5      444.51      438.10     19.26 o 
  -7   2   5     1421.90     1190.78     74.99 o 
  -6   2   5      130.42      130.95     26.48 o 
  -5   2   5    19184.29    19597.91    653.71 o 
  -4   2   5     2411.10     2473.63    112.94 o 
  -3   2   5    15511.75    16243.98    617.41 o 
  -2   2   5    23273.10    24537.94    796.82 o 
  -1   2   5     4543.57     4462.55    151.73 o 
   0   2   5      378.61      494.30     34.17 o 
   1   2   5      407.13      406.46     24.83 o 
   2   2   5      454.70      398.32     32.04 o 
   3   2   5      201.24      237.96     29.21 o 
   4   2   5     8514.93     7581.82   1247.63 o 
   5   2   5    11444.46    10728.90    864.09 o 
   6   2   5      548.60      474.73     75.03 o 
   7   2   5     1887.59     1797.92     99.11 o 
   8   2   5      397.96      443.93     32.00 o 
   9   2   5     1157.15     1136.82     42.96 o 
  10   2   5     1725.75     1743.85     56.91 o 
  11   2   5      502.62      472.92     49.16 o 
  12   2   5        1.72       -3.75      9.01 o 
 -12   3   5        7.97       11.83      6.43 o 
 -11   3   5      778.35      855.31     39.24 o 
 -10   3   5        6.74       11.17      7.15 o 
  -9   3   5      126.95      154.90     13.59 o 
  -8   3   5      371.44      335.63     18.46 o 
  -7   3   5      194.74      146.77     29.81 o 
  -6   3   5        4.35        9.33     12.25 o 
  -5   3   5      111.00      142.14     19.02 o 
  -4   3   5       13.74       19.73     15.79 o 
  -3   3   5     9248.36     9828.35    382.77 o 
  -2   3   5      835.63      980.87     43.45 o 
  -1   3   5      556.98      632.25     31.51 o 
   0   3   5      703.57      871.28     36.85 o 
   1   3   5    14981.70    15189.00    493.42 o 
   2   3   5       17.74       28.15     10.96 o 
   3   3   5     7078.89     7070.89    520.68 o 
   4   3   5       97.13      131.04     19.52 o 
   5   3   5     1409.72     1329.77    122.89 o 
   6   3   5      762.51      620.91     89.26 o 
   7   3   5     1004.34      847.85     54.71 o 
   8   3   5      325.73      325.18     28.90 o 
   9   3   5      625.23      672.53     40.83 o 
  10   3   5       98.13      108.04     13.43 o 
  11   3   5      120.59      131.35     15.41 o 
  12   3   5      142.08      120.30     24.58 o 
 -11   4   5     1229.31     1282.35     53.05 o 
 -10   4   5       56.09       53.18      9.49 o 
  -9   4   5      884.45      871.15     32.49 o 
  -8   4   5      706.18      646.87     22.71 o 
  -7   4   5     8405.00     7740.69    326.53 o 
  -6   4   5     3862.27     3732.56    182.90 o 
  -5   4   5    10049.88    10440.47    360.17 o 
  -4   4   5       18.93       15.70     14.64 o 
  -3   4   5       17.64       27.24     14.48 o 
  -2   4   5      540.44      462.45     37.90 o 
  -1   4   5      122.13      184.89     18.56 o 
   0   4   5      312.75      262.53     24.40 o 
   1   4   5    11984.39    14205.54    465.50 o 
   2   4   5      487.22      523.64     30.73 o 
   3   4   5      520.36      458.48     31.87 o 
   4   4   5     4527.07     4053.85    254.83 o 
   5   4   5     2526.76     2205.51    183.68 o 
   6   4   5      105.39      118.66     49.80 o 
   7   4   5      530.23      501.53     41.08 o 
   8   4   5      313.43      276.40     19.62 o 
   9   4   5     2445.44     2225.73     57.99 o 
  10   4   5        9.60        8.94      9.24 o 
  11   4   5      143.81      133.54     14.79 o 
 -11   5   5       17.56       25.87     12.94 o 
 -10   5   5       85.07      111.25     14.23 o 
  -9   5   5      178.91      143.69     13.63 o 
  -8   5   5      891.87      845.55     29.09 o 
  -7   5   5        3.67       28.82      8.30 o 
  -6   5   5      884.93      947.60     45.76 o 
  -5   5   5       65.54      102.74     20.46 o 
  -4   5   5       90.21      157.51     27.62 o 
  -3   5   5        3.70       11.97     25.22 o 
  -2   5   5     1895.71     2017.06    143.58 o 
  -1   5   5     2519.01     2609.08    116.49 o 
   0   5   5    15306.61    16705.18    552.81 o 
   1   5   5        5.41        2.96      9.51 o 
   2   5   5      498.93      511.72     31.78 o 
   3   5   5       68.95       62.23     25.17 o 
   4   5   5       52.03       57.08     24.64 o 
   5   5   5     6707.08     5463.98    397.12 o 
   6   5   5     2304.22     1993.52     60.87 o 
   7   5   5       49.34       47.90      8.93 o 
   8   5   5     1676.85     1513.28     76.60 o 
   9   5   5        6.58       26.38      7.66 o 
  10   5   5      118.90      111.20     16.64 o 
  11   5   5       62.26       47.53     10.41 o 
 -11   6   5       87.68       99.60     15.52 o 
 -10   6   5      136.00      130.65     14.23 o 
  -9   6   5     3513.53     3528.31     92.30 o 
  -8   6   5       89.20       81.70     10.32 o 
  -7   6   5      733.66      721.40     33.63 o 
  -6   6   5    10765.01    11187.65    403.30 o 
  -5   6   5     5308.40     5696.18    211.71 o 
  -4   6   5     2435.66     2551.55    111.74 o 
  -3   6   5       75.86       51.22     19.37 o 
  -2   6   5       63.60       65.07     19.59 o 
  -1   6   5      471.45      435.45     39.75 o 
   0   6   5      562.69      436.10     39.15 o 
   1   6   5     2283.84     2283.12    147.47 o 
   2   6   5       57.87       96.91     23.45 o 
   3   6   5     1539.95     1267.55     81.27 o 
   4   6   5      197.89      154.82     35.14 o 
   5   6   5       95.48      108.73     32.99 o 
   6   6   5      449.67      379.52     18.38 o 
   7   6   5     2333.37     2093.78     64.11 o 
   8   6   5       55.66       40.65     17.51 o 
   9   6   5      341.71      275.43     28.46 o 
  10   6   5       49.85       24.97     12.31 o 
  11   6   5      726.42      735.26     32.50 o 
 -10   7   5     2146.13     2189.99     99.60 o 
  -9   7   5      529.21      544.11     20.54 o 
  -8   7   5      107.50      113.99      9.93 o 
  -7   7   5      355.64      457.50     43.20 o 
  -6   7   5      511.96      503.19     30.50 o 
  -5   7   5        1.77       13.81     10.78 o 
  -4   7   5     2736.09     2616.76    103.50 o 
  -3   7   5      622.59      691.17     46.24 o 
  -2   7   5      205.85      183.68     53.04 o 
  -1   7   5     6564.32     6708.31    277.41 o 
   1   7   5     3237.34     3138.16    197.91 o 
   2   7   5      285.43      310.70     62.09 o 
   3   7   5     2469.28     2128.56    121.90 o 
   4   7   5     5982.90     4894.52    556.23 o 
   5   7   5     1522.31     1198.26     40.76 o 
   6   7   5     1128.58      970.59     53.65 o 
   7   7   5       37.39       31.03      8.32 o 
   8   7   5      191.05      171.61     17.66 o 
   9   7   5        4.48      -21.99     21.99 o 
  10   7   5     1058.46      992.88     44.51 o 
  -9   8   5       16.22        8.23      4.85 o 
  -8   8   5      273.46      281.65     13.78 o 
  -7   8   5       57.09       52.60      9.41 o 
  -6   8   5       12.86       37.51     11.64 o 
  -5   8   5       62.51       52.74     26.52 o 
  -4   8   5     8466.73     8569.32    309.64 o 
  -3   8   5     1832.21     1884.94     78.54 o 
  -2   8   5      862.61      935.71     45.08 o 
  -1   8   5       25.18       16.82     12.94 o 
   0   8   5       69.33       63.38     15.52 o 
   1   8   5     1257.26     1098.23     59.50 o 
   2   8   5     1090.00      983.10     55.62 o 
   3   8   5      649.90      524.90     99.60 o 
   4   8   5     2828.43     2390.54    231.55 o 
   5   8   5        3.80       18.19     15.57 o 
   6   8   5      415.67      407.13     40.10 o 
   7   8   5      317.76      284.67     20.05 o 
   8   8   5       62.95       38.81     11.64 o 
  -8   9   5        8.25        6.44      4.63 o 
  -7   9   5      661.88      683.62     25.46 o 
  -6   9   5      209.38      210.39     16.46 o 
  -5   9   5        6.63        9.05     10.35 o 
  -4   9   5      296.58      324.68     27.16 o 
  -3   9   5     3538.97     3507.09    121.18 o 
  -2   9   5      235.25      219.99     28.07 o 
  -1   9   5      985.12     1000.94     47.40 o 
   0   9   5      275.63      331.15     29.75 o 
   1   9   5     3147.75     3042.44    139.70 o 
   2   9   5      320.14      363.49     33.63 o 
   3   9   5      199.40      218.61     25.87 o 
   4   9   5      115.03      103.56     15.52 o 
   5   9   5     1677.72     1558.82     86.02 o 
   6   9   5      524.86      530.57     23.31 o 
   7   9   5      258.36      260.00     23.28 o 
   8   9   5     1396.09     1464.30     69.85 o 
  -7  10   5        0.47        8.92      5.09 o 
  -6  10   5     1985.56     2097.03     57.42 o 
  -5  10   5      508.84      565.84     25.42 o 
  -4  10   5     3299.88     3334.02    124.18 o 
  -3  10   5      607.22      597.62     37.51 o 
  -2  10   5      225.07      268.28     20.95 o 
  -1  10   5       16.28       25.59     16.82 o 
   0  10   5     3941.54     3781.06    168.16 o 
   1  10   5       73.10       82.79     16.82 o 
   2  10   5       90.09       95.72     18.11 o 
   3  10   5      334.07      360.90     32.34 o 
   4  10   5      170.60      167.72     16.46 o 
   5  10   5        0.01       -0.27      8.65 o 
   6  10   5       43.32       51.82     13.58 o 
   7  10   5     2460.10     2376.26    108.66 o 
  -6  11   5      438.36      411.63     15.02 o 
  -5  11   5        1.17       -4.68      7.76 o 
  -4  11   5       13.82       10.87      7.11 o 
  -3  11   5      106.81      107.23     16.82 o 
  -2  11   5     1395.32     1435.07     43.22 o 
  -1  11   5       16.54       18.56      7.25 o 
   0  11   5     2901.90     2961.36    103.48 o 
   1  11   5       19.48       10.09     10.15 o 
   2  11   5      320.31      307.87     27.16 o 
   3  11   5      147.25      167.14     34.28 o 
   4  11   5      144.01      163.64     14.63 o 
   5  11   5        0.60       -0.65      7.32 o 
   6  11   5     1193.26     1290.27     67.26 o 
  -4  12   5      813.22      717.02     26.06 o 
  -3  12   5       76.11       66.45      7.73 o 
  -2  12   5      131.57      129.08      9.57 o 
  -1  12   5      397.33      406.18     21.53 o 
   0  12   5     2615.69     2674.46     91.96 o 
   1  12   5      553.95      512.75     25.83 o 
   2  12   5        1.68       -1.81      7.97 o 
   3  12   5      738.18      716.86     32.37 o 
   4  12   5       56.49       71.29      7.81 o 
 -12   0   6     1456.86     1526.34     61.42 o 
 -10   0   6       49.92       51.33     12.14 o 
  -8   0   6     4364.39     4035.57    131.63 o 
  -6   0   6      168.10      355.73     56.92 o 
  -4   0   6    26204.82    27619.98   1474.65 o 
  -2   0   6    26180.48    26319.70   1085.20 o 
   0   0   6    12095.36    11471.63    473.34 o 
   2   0   6      615.06      514.83     55.62 o 
   4   0   6      210.03      245.78     51.74 o 
   6   0   6    16135.12    16723.08   1127.98 o 
   8   0   6     6398.88     5918.93    210.05 o 
  10   0   6      232.46      203.09     37.51 o 
  12   0   6     1605.63     1514.21     59.98 o 
 -12   1   6     1399.30     1617.15     51.53 o 
 -11   1   6      109.84      112.44     10.37 o 
 -10   1   6      600.55      596.00     31.18 o 
  -9   1   6       17.19       26.59      9.23 o 
  -8   1   6       48.00       67.83      8.16 o 
  -7   1   6      112.50      145.08     30.63 o 
  -6   1   6        0.75        0.22     15.83 o 
  -5   1   6       54.86       50.50     20.98 o 
  -4   1   6       44.19       69.19     31.05 o 
  -3   1   6     2135.24     2157.78     82.39 o 
  -2   1   6    25273.58    25289.97    822.76 o 
  -1   1   6     2555.02     2574.02     80.69 o 
   0   1   6     4203.99     4023.26    120.98 o 
   1   1   6      175.19      185.00     13.64 o 
   2   1   6    16676.77    14613.47    686.01 o 
   3   1   6     2789.27     2892.47    181.74 o 
   4   1   6     2497.97     2601.53    141.74 o 
   5   1   6       29.64       42.69     24.84 o 
   6   1   6     2013.28     1966.42    116.60 o 
   7   1   6     1929.32     1987.24    107.85 o 
   8   1   6    10759.79     9816.20    395.28 o 
   9   1   6     1639.44     1723.21     64.68 o 
  10   1   6      697.14      696.76     25.58 o 
  11   1   6     1313.32     1190.36     53.72 o 
  12   1   6      443.72      433.04     24.02 o 
 -12   2   6      407.61      422.37     15.44 o 
 -11   2   6     1938.20     2016.80     52.16 o 
 -10   2   6      195.69      213.59     17.82 o 
  -9   2   6      700.73      705.07     21.51 o 
  -8   2   6     1765.89     1694.04     42.77 o 
  -7   2   6      177.08      251.48     51.74 o 
  -6   2   6      256.28      259.49     35.57 o 
  -5   2   6      242.54      221.68     30.14 o 
  -4   2   6    10374.61    10792.51    422.12 o 
  -3   2   6    11290.92    11373.42    439.04 o 
  -2   2   6       67.03      125.39     15.39 o 
  -1   2   6     1867.57     1602.46     61.15 o 
   0   2   6     2280.49     2566.18     96.41 o 
   1   2   6      938.10      830.83     69.12 o 
   2   2   6      151.34      157.89     17.55 o 
   3   2   6      638.00      659.26     36.70 o 
   4   2   6     1048.54     1123.23     80.20 o 
   5   2   6      659.87      566.09     50.97 o 
   6   2   6      628.60      567.87     82.79 o 
   7   2   6      167.41      218.12     34.43 o 
   8   2   6     1828.81     1750.43     56.19 o 
   9   2   6     1555.19     1557.16     53.18 o 
  10   2   6        7.07       17.57     10.47 o 
  11   2   6      463.79      462.76     54.33 o 
  12   2   6      755.15      725.03     31.83 o 
 -12   3   6       28.42       30.64      9.05 o 
 -11   3   6      297.04      318.20     47.86 o 
 -10   3   6      613.61      680.05     22.19 o 
  -9   3   6       61.84       55.03     10.76 o 
  -8   3   6     5448.24     5122.36    133.65 o 
  -7   3   6      123.71      117.65     12.68 o 
  -6   3   6        1.29       -0.07     12.67 o 
  -5   3   6      580.73      626.33     52.39 o 
  -4   3   6     7951.03     7877.75    498.67 o 
  -3   3   6     7434.36     7999.84    316.00 o 
  -2   3   6     1651.65     1917.03     74.46 o 
  -1   3   6      753.60      878.58     39.39 o 
   0   3   6     6280.39     6638.58    222.59 o 
   1   3   6      169.88      161.45     17.03 o 
   2   3   6      877.43      948.00     87.85 o 
   3   3   6     1142.92      964.79     51.78 o 
   4   3   6      917.36      949.44    165.57 o 
   5   3   6       69.95       67.26     41.39 o 
   6   3   6     4027.06     3289.51    254.83 o 
   7   3   6     2696.41     2342.73    111.31 o 
   8   3   6       10.98       19.58      8.89 o 
   9   3   6      514.69      457.87     25.60 o 
  10   3   6      277.48      252.29     17.75 o 
  11   3   6       38.92       52.82      8.08 o 
 -11   4   6      629.13      692.05     40.10 o 
 -10   4   6     3040.06     3392.29    110.19 o 
  -9   4   6      327.40      302.73     19.52 o 
  -8   4   6     1152.21     1195.82     47.70 o 
  -7   4   6     3006.48     2913.03     90.04 o 
  -6   4   6      137.14      136.33     21.30 o 
  -5   4   6      844.18      771.38     44.12 o 
  -4   4   6     1095.19     1144.79     65.93 o 
  -3   4   6      153.66      168.28     24.84 o 
  -2   4   6      356.55      322.81     31.66 o 
  -1   4   6     6832.46     6962.09    237.99 o 
   0   4   6     4318.03     5070.95    174.79 o 
   1   4   6     2461.03     2700.52    122.95 o 
   2   4   6     1036.66     1100.76     92.68 o 
   3   4   6      878.43      865.24     98.21 o 
   4   4   6      988.71      969.92     64.39 o 
   5   4   6       92.08      134.53     50.45 o 
   6   4   6        5.98       10.40     22.95 o 
   7   4   6      112.13      129.29     23.02 o 
   8   4   6        0.52      -10.97     10.97 o 
   9   4   6     1522.06     1500.32     50.51 o 
  10   4   6       18.54       11.30      9.06 o 
  11   4   6       18.99       20.70      9.26 o 
 -11   5   6      184.73      213.44     20.70 o 
 -10   5   6      283.83      301.40     21.99 o 
  -9   5   6       50.61       60.20     10.76 o 
  -8   5   6     1234.15     1195.10     37.83 o 
  -7   5   6     2439.19     2316.60     61.47 o 
  -6   5   6       13.82       16.47     18.11 o 
  -5   5   6      505.52      507.07     37.10 o 
  -4   5   6      232.28      199.93     30.14 o 
  -3   5   6      155.48      160.56     46.57 o 
  -2   5   6      616.05      700.71     48.16 o 
  -1   5   6     5058.42     5115.60    181.05 o 
   0   5   6        8.49        7.02     10.35 o 
   1   5   6      198.54      226.26     33.82 o 
   2   5   6      182.77      215.48     22.41 o 
   3   5   6      326.25      303.38     42.24 o 
   4   5   6        2.46        6.64     22.71 o 
   5   5   6      787.99      699.19    132.59 o 
   6   5   6      557.59      461.21     31.93 o 
   7   5   6     2402.08     2158.65     55.58 o 
   8   5   6     5930.65     5498.96    197.39 o 
   9   5   6      192.90      199.84     21.80 o 
  10   5   6       12.15       -6.23     11.15 o 
  11   5   6      943.67      934.63     40.15 o 
 -10   6   6      748.61      789.07     41.39 o 
  -9   6   6      855.19      790.32     77.61 o 
  -8   6   6       71.04       80.86      9.36 o 
  -7   6   6      308.60      317.69     18.15 o 
  -6   6   6      456.52      552.70     32.91 o 
  -5   6   6     5032.12     5145.11    191.36 o 
  -4   6   6       71.86       80.42     22.92 o 
  -3   6   6       59.32      101.39     23.61 o 
  -2   6   6     5640.14     5840.32    242.20 o 
  -1   6   6     8684.00     8957.46    356.23 o 
   0   6   6      319.89      291.05     41.39 o 
   1   6   6      158.60      174.85     30.40 o 
   2   6   6       57.13       39.65     21.30 o 
   3   6   6     1501.98     1372.21    201.79 o 
   4   6   6     5487.25     4530.83    170.86 o 
   5   6   6      497.24      488.99     64.63 o 
   6   6   6      688.79      633.78     45.93 o 
   7   6   6      443.45      387.04     19.05 o 
   8   6   6      201.15      212.97     19.98 o 
   9   6   6      321.64      335.72     61.44 o 
  10   6   6       29.73       28.64     12.14 o 
 -10   7   6       96.48      106.07     11.64 o 
  -9   7   6      488.57      505.11     18.02 o 
  -8   7   6      576.79      554.77     21.38 o 
  -7   7   6      317.59      324.88     19.29 o 
  -6   7   6       27.86       60.29     13.18 o 
  -5   7   6     2446.83     2504.50     98.66 o 
  -4   7   6     8967.67     9597.21    402.94 o 
  -3   7   6      696.56      673.59     65.32 o 
  -2   7   6      265.66      325.03     39.69 o 
  -1   7   6      123.66       94.43     28.46 o 
   0   7   6     1190.80     1221.12     94.43 o 
   1   7   6      594.92      531.65     62.09 o 
   2   7   6      568.89      413.94     72.44 o 
   3   7   6     1560.52     1455.86    143.77 o 
   4   7   6      100.45      119.46     17.86 o 
   5   7   6      823.09      701.41     52.42 o 
   6   7   6      162.98      146.30     32.96 o 
   7   7   6     3465.94     3280.97     95.12 o 
   8   7   6     2722.92     2563.42     98.70 o 
   9   7   6      324.46      262.09     25.22 o 
  10   7   6      537.66      536.92     28.95 o 
  -9   8   6      426.65      415.73     15.10 o 
  -8   8   6        2.68        2.03      5.12 o 
  -7   8   6        9.09       11.67      6.23 o 
  -6   8   6      886.03      827.88     46.57 o 
  -5   8   6      822.61      799.47     49.80 o 
  -4   8   6      808.28      840.90     43.34 o 
  -3   8   6     4288.33     4378.43    192.74 o 
  -2   8   6      705.32      698.52     43.98 o 
  -1   8   6       12.32        3.88     12.94 o 
   0   8   6      531.05      503.19     36.22 o 
   1   8   6     4135.36     3911.71    175.92 o 
   2   8   6     1086.86      919.72     54.33 o 
   3   8   6     3224.56     2929.90    137.12 o 
   4   8   6     2324.21     1999.95    129.25 o 
   5   8   6      882.05      841.88     38.77 o 
   6   8   6      280.70      269.63     23.28 o 
   7   8   6        6.10       19.40     12.94 o 
   8   8   6      129.89      176.22     21.99 o 
  -8   9   6     1105.78     1083.00     29.69 o 
  -7   9   6      118.53      112.12      8.43 o 
  -6   9   6        5.94       -1.02      7.82 o 
  -5   9   6       67.17       63.38     14.23 o 
  -4   9   6     4788.51     5055.21    219.90 o 
  -3   9   6      636.97      635.69     30.49 o 
  -2   9   6       64.69       66.50     15.37 o 
  -1   9   6      252.41      252.38     20.04 o 
   0   9   6        3.20        6.47     12.94 o 
   1   9   6     1074.35     1139.62     63.38 o 
   2   9   6      359.06      347.97     32.34 o 
   3   9   6     3123.12     3244.24    150.05 o 
   4   9   6      375.94      369.20     24.23 o 
   5   9   6      723.46      706.34     32.01 o 
   6   9   6      376.47      385.48     31.05 o 
   7   9   6     2393.26     2398.25    111.25 o 
  -7  10   6     1902.64     1816.14     42.47 o 
  -6  10   6       67.81       76.15      8.58 o 
  -5  10   6     1461.68     1456.42     51.12 o 
  -4  10   6      208.62      205.68     20.70 o 
  -3  10   6     3057.20     3186.64    140.35 o 
  -2  10   6     2231.78     2274.25     82.67 o 
  -1  10   6      898.26      856.95     53.68 o 
   0  10   6      510.04      487.01     28.95 o 
   1  10   6      364.19      433.34     33.63 o 
   2  10   6     2019.72     2118.84    103.48 o 
   3  10   6      450.92      521.01     56.27 o 
   4  10   6      388.80      393.66     23.31 o 
   5  10   6     1476.07     1485.00     76.32 o 
   6  10   6       22.77       23.81      9.57 o 
   7  10   6      115.73      120.30     14.23 o 
  -6  11   6       69.40       61.52      5.35 o 
  -5  11   6      476.00      460.40     46.57 o 
  -4  11   6       21.20       13.58      7.15 o 
  -3  11   6      756.58      797.05     26.97 o 
  -2  11   6      316.82      309.78     16.01 o 
  -1  11   6     1177.49     1153.61     36.13 o 
   0  11   6        0.74       -1.35      9.13 o 
   1  11   6      895.57      953.05     51.74 o 
   2  11   6     1074.33     1146.40     48.16 o 
   3  11   6       65.75       70.63     10.55 o 
   4  11   6      258.79      252.29     15.31 o 
   5  11   6      650.30      649.05     24.77 o 
   6  11   6        5.86       20.70      9.05 o 
  -3  12   6      655.06      583.19     65.97 o 
  -2  12   6      576.95      616.39     47.41 o 
  -1  12   6      534.98      498.66     24.16 o 
   0  12   6      430.38      461.77     76.97 o 
   1  12   6       25.09       28.99     14.88 o 
   2  12   6      167.87      185.17     16.20 o 
   3  12   6      508.47      531.68     29.26 o 
 -11   0   7      478.11      472.48     43.33 o 
  -9   0   7      587.96      649.09     48.51 o 
  -7   0   7      535.90      433.34     68.56 o 
  -5   0   7     1599.79     1591.07    120.30 o 
  -3   0   7       38.65       55.62     27.16 o 
  -1   0   7    21395.26    21257.35    880.44 o 
   1   0   7    15530.20    14707.72    975.34 o 
   3   0   7    30343.48    33027.04   2179.64 o 
   5   0   7     4203.41     4725.36    345.38 o 
   7   0   7       28.48       47.48     23.45 o 
   9   0   7     1001.76      974.05     82.79 o 
  11   0   7      518.04      495.43     49.16 o 
 -12   1   7       29.60       24.68      8.90 o 
 -11   1   7      171.76      179.80     13.44 o 
 -10   1   7     1948.22     2010.50     49.55 o 
  -9   1   7      206.11      239.59     18.53 o 
  -8   1   7     1049.50      919.70     63.48 o 
  -7   1   7        0.55       12.32     20.98 o 
  -6   1   7      432.63      397.70     42.87 o 
  -5   1   7        2.14       25.81     18.60 o 
  -4   1   7      372.07      325.34     35.21 o 
  -3   1   7     5904.03     6055.57    208.77 o 
  -2   1   7     4217.28     4053.06    141.79 o 
  -1   1   7     3598.19     4151.01    127.31 o 
   0   1   7     4977.65     4898.76    147.46 o 
   1   1   7      268.36      353.32     29.01 o 
   2   1   7      252.47      282.77     32.46 o 
   3   1   7     3450.10     3283.77    171.49 o 
   4   1   7      144.84      180.84     34.93 o 
   5   1   7      165.34      220.81     37.04 o 
   6   1   7       50.56       58.61     27.89 o 
   7   1   7       49.07       58.67     14.44 o 
   8   1   7      560.80      520.08     30.89 o 
   9   1   7     1835.63     1977.71     87.96 o 
  10   1   7      607.58      541.86     49.16 o 
  11   1   7       24.03       30.67     14.16 o 
  12   1   7      704.81      670.81     29.23 o 
 -12   2   7      224.01      205.91     15.35 o 
 -11   2   7      345.14      350.85     14.56 o 
 -10   2   7      160.43      197.15     16.90 o 
  -9   2   7      582.68      633.74     19.84 o 
  -8   2   7      245.79      213.03     16.80 o 
  -7   2   7       68.42       39.70     11.47 o 
  -6   2   7      108.84      140.91     28.59 o 
  -5   2   7      381.56      433.82     43.38 o 
  -4   2   7     5677.80     5753.11    236.44 o 
  -3   2   7      733.99      725.77     37.30 o 
  -2   2   7     3629.39     3894.97    137.84 o 
  -1   2   7      779.31     1073.34     44.78 o 
   0   2   7      404.19      282.47     16.22 o 
   1   2   7      429.23      570.82     53.44 o 
   2   2   7        0.66        1.16      9.50 o 
   3   2   7      245.86      357.34     48.51 o 
   4   2   7     1540.19     1273.55     81.68 o 
   5   2   7     3651.10     3775.21    198.90 o 
   6   2   7     2873.16     2869.56    162.34 o 
   7   2   7      464.01      502.45     32.27 o 
   8   2   7        5.92        4.44     12.25 o 
   9   2   7     1174.51     1161.90     43.20 o 
  10   2   7       62.57       81.94     18.70 o 
  11   2   7      813.24      781.70     39.14 o 
  12   2   7      113.24       91.84     12.94 o 
 -11   3   7      238.53      259.07     16.55 o 
 -10   3   7      104.46      115.02     16.25 o 
  -9   3   7      488.36      513.03     25.04 o 
  -8   3   7      215.62      231.43     15.36 o 
  -7   3   7      120.76      106.55     12.68 o 
  -6   3   7        0.21       18.90     14.05 o 
  -5   3   7     5296.63     5247.82    222.66 o 
  -4   3   7     1549.44     1815.39     90.43 o 
  -3   3   7     6517.29     7318.70    291.74 o 
  -2   3   7     2620.10     2842.16    104.43 o 
  -1   3   7    41976.14    44410.39   1423.73 o 
   0   3   7       97.52       74.13     11.20 o 
   1   3   7     5319.81     5361.66    342.12 o 
   2   3   7      133.79      123.23     16.54 o 
   3   3   7        0.84       24.97     18.26 o 
   4   3   7        6.04       33.78     21.13 o 
   5   3   7    16528.11    16068.27   1246.34 o 
   6   3   7      467.79      495.30     50.03 o 
   7   3   7     7521.57     6583.74    172.68 o 
   8   3   7      582.96      599.47     38.81 o 
   9   3   7     2410.32     2317.91     72.46 o 
  10   3   7       64.38       62.98     13.32 o 
  11   3   7      212.16      236.91     18.61 o 
 -11   4   7     2375.30     2501.73    115.13 o 
 -10   4   7      331.91      383.01     28.46 o 
  -9   4   7      209.76      197.39     15.52 o 
  -8   4   7     1188.76     1176.85     46.78 o 
  -7   4   7     1599.44     1781.23     65.69 o 
  -6   4   7     4807.84     4901.28    344.09 o 
  -5   4   7     1120.35     1147.60     69.75 o 
  -4   4   7     1709.58     1644.71     85.34 o 
  -3   4   7      870.84      929.96     55.80 o 
  -2   4   7     1130.35      964.91     46.06 o 
  -1   4   7        5.59       15.34     10.63 o 
   0   4   7     6860.55     7670.76    327.21 o 
   1   4   7      239.55      224.68     21.38 o 
   2   4   7      192.18      232.98     26.86 o 
   3   4   7     1867.53     1886.52    141.96 o 
   4   4   7      956.37      994.35    170.75 o 
   5   4   7     2101.84     1702.32    155.23 o 
   6   4   7      767.51      739.38     38.01 o 
   7   4   7     2648.86     2480.00     94.58 o 
   8   4   7      510.43      483.71     32.30 o 
   9   4   7       28.88       52.23     12.18 o 
  10   4   7       26.04       21.16      9.87 o 
  11   4   7       46.90       49.68     11.64 o 
 -11   5   7      851.53      923.60     49.16 o 
 -10   5   7      745.73      823.99     42.69 o 
  -9   5   7        1.17       -1.94      7.64 o 
  -8   5   7      469.07      484.43     26.42 o 
  -7   5   7       33.48       26.36     10.46 o 
  -6   5   7     5730.23     6094.38    226.24 o 
  -5   5   7     1738.68     1852.73     71.02 o 
  -4   5   7       58.79       84.59     22.67 o 
  -3   5   7     5076.05     5387.07    225.36 o 
  -2   5   7        0.32       19.68     14.58 o 
  -1   5   7     7679.86     7495.12    257.51 o 
   0   5   7     6218.98     5996.17    356.37 o 
   1   5   7      314.43      289.01     37.37 o 
   2   5   7        9.33       16.34     12.02 o 
   3   5   7     5559.91     5567.82    411.22 o 
   4   5   7      480.20      363.49     71.15 o 
   5   5   7      358.73      287.54     40.71 o 
   6   5   7      569.90      533.70     19.45 o 
   7   5   7        2.54       12.69     10.03 o 
   8   5   7      578.12      632.30     28.76 o 
   9   5   7      138.34      165.05     13.20 o 
  10   5   7     1517.63     1566.46     64.85 o 
  11   5   7       10.68        5.61      7.11 o 
 -10   6   7      970.74     1071.06     53.04 o 
  -9   6   7      600.14      702.86     30.02 o 
  -8   6   7        1.21       18.89      7.13 o 
  -7   6   7     2213.18     2309.56     65.08 o 
  -6   6   7     3671.31     3877.44    112.49 o 
  -5   6   7      162.30      150.77     17.57 o 
  -4   6   7      101.31      148.92     24.96 o 
  -3   6   7     8993.66     8590.98    361.55 o 
  -2   6   7       21.59       24.90     16.64 o 
  -1   6   7       84.16      147.47     31.05 o 
   0   6   7      407.72      432.63     37.04 o 
   1   6   7     1367.30     1280.97    170.75 o 
   2   6   7      133.96      120.74     37.51 o 
   3   6   7     1190.82      970.09    112.54 o 
   4   6   7      124.57       37.73     40.10 o 
   5   6   7       53.73       72.49      7.66 o 
   6   6   7     1149.35     1000.32     46.87 o 
   7   6   7       44.90       77.48     15.51 o 
   8   6   7      543.62      377.72     58.21 o 
   9   6   7      863.38      796.25     42.70 o 
  10   6   7      697.14      736.51     36.59 o 
 -10   7   7      118.98      125.47     11.64 o 
  -9   7   7      754.23      757.86     30.02 o 
  -8   7   7       81.68       96.26     13.90 o 
  -7   7   7        7.54       20.86      7.81 o 
  -6   7   7       30.86       27.38     13.58 o 
  -5   7   7       33.39       66.04     14.09 o 
  -4   7   7     1956.37     2076.15     85.35 o 
  -3   7   7      622.42      620.91     40.10 o 
  -2   7   7     3080.05     3055.38    138.41 o 
  -1   7   7      188.25      214.73     38.81 o 
   0   7   7      144.64      156.52     34.93 o 
   1   7   7     1633.85     1508.88     79.56 o 
   2   7   7        1.01        1.76     16.88 o 
   3   7   7     4862.92     4298.48    254.89 o 
   4   7   7     9369.80     7783.32    385.37 o 
   5   7   7      201.69      144.23     22.40 o 
   6   7   7     2032.38     1970.48     61.13 o 
   7   7   7      658.87      577.75     33.43 o 
   8   7   7     1406.40     1398.33    116.42 o 
   9   7   7        1.88       -5.49     12.68 o 
  10   7   7        3.63        8.57      9.98 o 
  -9   8   7      113.73      126.57      8.04 o 
  -8   8   7       16.73       16.10      5.84 o 
  -7   8   7     1305.14     1365.17     35.78 o 
  -6   8   7      278.38      287.17     25.87 o 
  -5   8   7     1249.84     1360.82     69.85 o 
  -4   8   7       16.17       31.24     20.70 o 
  -3   8   7     1289.17     1256.22     47.98 o 
  -2   8   7      559.19      562.30     48.51 o 
  -1   8   7     1108.33     1069.77     59.50 o 
   0   8   7    10434.59     9031.60    385.48 o 
   1   8   7       57.93       78.91     19.40 o 
   2   8   7      232.59      249.66     28.46 o 
   3   8   7        4.52       11.75     11.41 o 
   4   8   7      192.22      215.96     32.11 o 
   5   8   7        1.44        3.34      7.38 o 
   6   8   7      252.42      244.19     21.74 o 
   7   8   7      301.96      295.25     36.22 o 
   8   8   7       68.23       76.32     29.75 o 
   9   8   7        0.28      -12.94     12.94 o 
  -8   9   7        0.07        7.62      4.00 o 
  -7   9   7       21.34       25.01      5.47 o 
  -6   9   7      250.52      250.82     13.78 o 
  -5   9   7       64.59       58.21     14.23 o 
  -4   9   7       91.32      113.83     18.11 o 
  -3   9   7      300.02      261.98     42.04 o 
  -2   9   7      369.42      347.74     27.49 o 
  -1   9   7      858.65      770.36     34.37 o 
   0   9   7      361.62      368.84     26.56 o 
   1   9   7      427.92      465.68     36.22 o 
   2   9   7      402.00      390.65     34.93 o 
   3   9   7     4416.66     4162.10    154.58 o 
   4   9   7     2950.54     2793.68     93.75 o 
   5   9   7       15.71       14.23     14.23 o 
   6   9   7      926.04      913.25     50.45 o 
   7   9   7      626.32      627.37     36.22 o 
  -7  10   7       41.41       48.63      5.32 o 
  -6  10   7     1550.18     1615.07     39.22 o 
  -5  10   7      368.14      395.55     20.80 o 
  -4  10   7     3291.38     3628.42    160.40 o 
  -3  10   7     1825.42     1933.51     71.80 o 
  -2  10   7      298.69      336.70     34.93 o 
  -1  10   7      390.36      384.69     28.46 o 
   0  10   7      203.03      200.55     19.59 o 
   1  10   7      258.42      270.30     22.49 o 
   2  10   7        0.45        2.59     10.97 o 
   3  10   7       61.04       69.85     12.32 o 
   4  10   7     2190.11     2063.29     73.09 o 
   5  10   7      171.55      174.72     16.99 o 
   6  10   7       46.32       63.38     12.94 o 
   7  10   7       22.42       18.11      7.76 o 
  -5  11   7       29.72       23.94      5.33 o 
  -4  11   7        2.36       13.71      9.05 o 
  -3  11   7        0.06        0.20      7.67 o 
  -2  11   7      172.43      198.59     35.57 o 
  -1  11   7       50.26       57.89     11.95 o 
   0  11   7     2599.68     2791.69     98.31 o 
   1  11   7      277.69      283.60     21.05 o 
   2  11   7       61.07       63.94     12.98 o 
   3  11   7       44.17       46.73      9.15 o 
   4  11   7       76.31       79.93     12.44 o 
   5  11   7       77.02       82.93     10.76 o 
  -3  12   7        3.63       10.58      4.97 o 
  -2  12   7      107.27       95.72      7.38 o 
  -1  12   7      164.85      154.31     20.70 o 
   0  12   7      439.45      462.83     18.30 o 
   1  12   7     1244.46     1256.66     37.91 o 
   2  12   7       13.72       16.06      6.32 o 
   3  12   7       94.45      108.64     17.98 o 
 -12   0   8      347.46      389.33     21.30 o 
 -10   0   8      891.79      916.41     38.48 o 
  -8   0   8      470.11      540.93     43.33 o 
  -6   0   8     7146.48     7538.84    443.69 o 
  -4   0   8    26692.00    26475.19   1420.32 o 
  -2   0   8    10039.19     9957.10    418.46 o 
   0   0   8     2203.91     2700.06    119.34 o 
   2   0   8    18728.28    20398.06   1353.06 o 
   4   0   8     2915.22     3469.31    261.30 o 
   6   0   8     2055.73     2612.98    213.44 o 
   8   0   8     8057.94     8254.60    286.05 o 
  10   0   8       25.37       32.34     23.28 o 
 -12   1   8        0.05        3.11      7.69 o 
 -11   1   8      828.35      916.58     27.09 o 
 -10   1   8        6.13        8.26      6.45 o 
  -9   1   8      862.56      891.52     27.27 o 
  -8   1   8       27.95       32.67      9.83 o 
  -7   1   8     1807.26     1664.45     60.70 o 
  -6   1   8      193.83      200.56     32.78 o 
  -5   1   8     1400.40     1294.72     74.51 o 
  -4   1   8     4947.17     4969.63    208.54 o 
  -3   1   8      646.05      721.23     37.82 o 
  -2   1   8      609.60      757.66     38.64 o 
  -1   1   8     1350.52     1336.05     46.81 o 
   0   1   8      857.94      788.27     36.15 o 
   1   1   8     1405.17     1582.95     88.23 o 
   2   1   8     9879.64     9395.96    450.02 o 
   3   1   8      570.32      573.83     49.37 o 
   4   1   8       31.55       49.56     38.81 o 
   5   1   8     6542.15     6801.60    341.18 o 
   6   1   8      892.79      905.08     71.80 o 
   7   1   8      668.11      730.68     35.49 o 
   8   1   8      253.31      274.69     23.27 o 
   9   1   8       17.49       23.81     12.60 o 
  10   1   8       19.31       43.95     16.76 o 
  11   1   8     1329.78     1338.28     57.76 o 
 -11   2   8       72.32       93.49     10.74 o 
 -10   2   8     1466.50     1566.51     50.01 o 
  -9   2   8       85.68      106.98     14.85 o 
  -8   2   8     6592.31     6190.05    239.92 o 
  -7   2   8       21.90       44.87     11.47 o 
  -6   2   8     1765.94     1480.56     85.34 o 
  -5   2   8     2627.84     2637.57    159.75 o 
  -4   2   8      529.82      538.09     66.62 o 
  -3   2   8        4.82       17.19     15.03 o 
  -2   2   8      174.94      170.47     18.35 o 
  -1   2   8       16.42        8.01     10.04 o 
   0   2   8     2879.16     2907.85    109.65 o 
   1   2   8     2717.15     2800.41    106.78 o 
   2   2   8      641.32      618.52     47.86 o 
   3   2   8      216.17      275.50     51.10 o 
   4   2   8     3854.09     4078.75    212.63 o 
   5   2   8     3180.78     3295.47    179.21 o 
   6   2   8      836.41      941.72     54.76 o 
   7   2   8     1941.33     1951.34     74.17 o 
   8   2   8      151.46      139.35     16.33 o 
   9   2   8      370.33      373.64     23.12 o 
  10   2   8      834.03      859.86     31.17 o 
  11   2   8        5.81       12.64     12.94 o 
 -11   3   8        0.82       -6.75      7.60 o 
 -10   3   8       62.82       66.74     19.40 o 
  -9   3   8      312.41      353.14     27.16 o 
  -8   3   8      128.45      142.86     12.51 o 
  -7   3   8      168.03      173.88     13.60 o 
  -6   3   8      660.43      598.97    102.19 o 
  -5   3   8      680.04      700.61     53.39 o 
  -4   3   8      421.55      536.21     60.15 o 
  -3   3   8        0.89       10.35     13.31 o 
  -2   3   8     1953.90     1930.24     75.93 o 
  -1   3   8       12.24        7.45     10.08 o 
   0   3   8     1507.46     1531.25     75.20 o 
   1   3   8      953.77      855.04     41.17 o 
   2   3   8        0.57        9.02     13.73 o 
   3   3   8       23.61       39.22     22.00 o 
   4   3   8       71.62      110.47     27.98 o 
   5   3   8      842.70      909.41     68.51 o 
   6   3   8     2815.68     3003.28    151.59 o 
   7   3   8     1080.90     1059.28     40.24 o 
   8   3   8       35.75       27.84     12.54 o 
   9   3   8      116.86      144.97     16.19 o 
  10   3   8        2.22        9.36      9.06 o 
  11   3   8        0.95        7.42      9.79 o 
 -11   4   8      394.27      393.24     27.16 o 
 -10   4   8     2362.95     2433.18    116.42 o 
  -9   4   8     3250.09     3211.37    194.68 o 
  -8   4   8     2037.90     2146.76     75.77 o 
  -7   4   8        7.97       37.64     11.73 o 
  -6   4   8     8265.50     8552.98    582.10 o 
  -5   4   8     1059.07     1105.19     56.63 o 
  -4   4   8     1119.45     1210.80     69.61 o 
  -3   4   8      155.11      199.62     27.03 o 
  -2   4   8     1651.58     1959.29     78.66 o 
  -1   4   8     3310.32     3265.11    148.47 o 
   0   4   8      281.49      326.02     29.10 o 
   1   4   8      241.33      224.25     21.49 o 
   2   4   8     1921.53     1905.89     80.47 o 
   3   4   8      164.55      262.34     36.03 o 
   4   4   8      947.02      901.89     82.79 o 
   5   4   8      110.10       66.55     28.46 o 
   6   4   8     1491.14     1260.58     54.00 o 
   7   4   8      209.31      202.46     18.68 o 
   8   4   8      333.82      323.78     23.69 o 
   9   4   8     2212.11     2324.27     71.82 o 
  10   4   8      695.60      776.31     28.29 o 
  11   4   8      482.46      500.61     47.86 o 
 -11   5   8      489.32      534.24     33.63 o 
 -10   5   8      183.33      196.62     16.82 o 
  -9   5   8      390.62      370.50     20.20 o 
  -8   5   8       45.24       51.53     10.97 o 
  -7   5   8     2753.13     2805.87     97.66 o 
  -6   5   8      479.56      558.57     23.01 o 
  -5   5   8     8221.22     8492.02    294.13 o 
  -4   5   8      219.99      204.51     26.19 o 
  -3   5   8      184.96      156.37     26.32 o 
  -2   5   8     3356.56     3411.53    216.67 o 
  -1   5   8      138.32      177.41     45.27 o 
   0   5   8     9348.40    10034.63    426.98 o 
   1   5   8      207.14      163.23     27.81 o 
   2   5   8     3007.58     2792.19    130.96 o 
   3   5   8      237.15      250.62     84.73 o 
   4   5   8      173.00      154.56     53.04 o 
   5   5   8     9633.51     8875.40    277.77 o 
   6   5   8      227.43      171.43     16.06 o 
   7   5   8       17.45       19.42     13.26 o 
   8   5   8      288.63      312.17     45.22 o 
   9   5   8      179.11      204.01     13.60 o 
  10   5   8       25.02       22.27     11.31 o 
 -10   6   8     1078.45     1236.64     58.21 o 
  -9   6   8     1679.83     1799.14     61.61 o 
  -8   6   8     1136.52     1184.54     51.10 o 
  -7   6   8       59.17       48.96      9.15 o 
  -6   6   8      435.20      472.26     25.39 o 
  -5   6   8      394.90      383.68     27.86 o 
  -4   6   8     4791.85     4647.16    166.77 o 
  -3   6   8      357.08      308.34     34.15 o 
  -2   6   8      588.49      530.36     60.80 o 
  -1   6   8      502.22      553.64     55.62 o 
   0   6   8     3788.95     3673.70    265.18 o 
   1   6   8      311.95      329.77     33.81 o 
   2   6   8      226.95      289.76     50.45 o 
   3   6   8       96.90       53.11     18.95 o 
   4   6   8     5030.69     4448.11    142.75 o 
   5   6   8      141.06      167.54     12.92 o 
   6   6   8      477.59      480.11     20.68 o 
   7   6   8      765.06      638.01     91.20 o 
   8   6   8      566.27      582.29     39.11 o 
   9   6   8       80.50       61.61     15.47 o 
  10   6   8      433.09      454.27     80.85 o 
  -9   7   8      589.45      609.29     45.92 o 
  -8   7   8       40.98       37.40      9.79 o 
  -7   7   8      656.91      751.38     26.83 o 
  -6   7   8      165.65      184.97     15.99 o 
  -5   7   8       23.50       23.21     12.94 o 
  -4   7   8      350.85      405.91     28.11 o 
  -3   7   8     1138.26     1203.01     64.68 o 
  -2   7   8     3854.47     3682.01    226.37 o 
  -1   7   8     1331.18     1333.74     58.96 o 
   0   7   8        6.02       11.09     12.01 o 
   1   7   8     4295.94     3989.05    146.67 o 
   2   7   8     5016.34     4769.96    172.98 o 
   3   7   8     1552.42     1451.45     56.20 o 
   4   7   8     1372.43     1269.34     90.47 o 
   5   7   8      581.16      476.12     65.27 o 
   6   7   8     1305.46     1198.06     55.58 o 
   7   7   8     2141.21     2024.40     82.27 o 
   8   7   8      271.02      201.79     45.27 o 
   9   7   8       83.06       83.76     15.28 o 
  -9   8   8     1018.71     1028.49     36.05 o 
  -8   8   8      599.49      644.83     25.76 o 
  -7   8   8       64.58       67.98      7.53 o 
  -6   8   8       51.92       59.64     10.49 o 
  -5   8   8     5580.52     6308.67    272.94 o 
  -4   8   8     1817.40     2126.87     72.06 o 
  -3   8   8     1047.70     1082.63     52.12 o 
  -2   8   8       89.83       99.41     16.25 o 
  -1   8   8     2854.44     2677.99    136.47 o 
   0   8   8      692.96      718.49     37.25 o 
   1   8   8     3023.94     2730.58    227.67 o 
   2   8   8       86.29       83.47     21.99 o 
   3   8   8        4.67       11.43     10.15 o 
   4   8   8      949.23      928.74     35.99 o 
   5   8   8      374.47      337.65     26.49 o 
   6   8   8       33.24       44.56     14.18 o 
   7   8   8     1071.68     1138.76     50.42 o 
   8   8   8      185.28      200.50     41.39 o 
   9   8   8      636.04      611.85     38.81 o 
  -8   9   8       59.97       66.86      7.83 o 
  -7   9   8        2.62       14.06      5.32 o 
  -6   9   8      850.46      906.05     29.48 o 
  -5   9   8      628.42      707.54     30.63 o 
  -4   9   8      106.68      141.81     16.25 o 
  -3   9   8     1056.09     1135.56     48.45 o 
  -2   9   8      744.53      758.62     70.50 o 
  -1   9   8      986.59     1047.42     46.57 o 
   0   9   8      861.44      759.25     38.20 o 
   1   9   8     2697.05     2828.16    102.23 o 
   2   9   8     3147.52     3051.56     87.43 o 
   3   9   8     1106.25     1047.57     42.99 o 
   4   9   8      183.14      170.25     14.52 o 
   5   9   8      188.76      146.43     16.46 o 
   6   9   8       22.78       46.57     12.94 o 
   7   9   8      437.97      391.95     24.58 o 
  -7  10   8     1062.82      992.84     29.87 o 
  -6  10   8       46.07       53.37      6.09 o 
  -5  10   8       63.08       73.19      8.41 o 
  -4  10   8      418.25      470.85     32.34 o 
  -3  10   8     1082.60     1186.81     48.16 o 
  -2  10   8     1001.61     1054.47     45.34 o 
  -1  10   8      269.56      291.66     22.71 o 
   0  10   8      194.12      207.44     35.57 o 
   1  10   8      615.02      579.97     25.35 o 
   2  10   8      289.80      304.29     28.43 o 
   3  10   8       15.91       25.89      9.47 o 
   4  10   8      556.86      608.82     31.99 o 
   5  10   8       93.80       85.39     12.68 o 
   6  10   8     1336.07     1270.27     62.09 o 
  -5  11   8      585.93      556.75     22.74 o 
  -4  11   8      436.85      464.32     19.53 o 
  -3  11   8      576.68      547.75     20.92 o 
  -2  11   8       38.30       36.38      9.98 o 
  -1  11   8     1492.88     1444.16     55.63 o 
   0  11   8       38.66       47.95      8.78 o 
   1  11   8        0.69        2.59      7.62 o 
   2  11   8        2.67        6.07      7.58 o 
   3  11   8      380.33      412.06     19.19 o 
   4  11   8      158.45      173.41     11.90 o 
   5  11   8     1564.10     1587.38     57.08 o 
  -2  12   8       10.15       12.03      5.36 o 
  -1  12   8     1018.29     1033.56     31.66 o 
   0  12   8      510.14      519.47     19.07 o 
   1  12   8      203.00      199.22     11.36 o 
   2  12   8      681.55      686.09     22.88 o 
 -11   0   9       37.51       43.98     18.11 o 
  -9   0   9     1579.12     1720.17     75.03 o 
  -7   0   9     3355.11     3098.17    104.23 o 
  -5   0   9       56.82       90.55     32.34 o 
  -3   0   9      408.54      377.72     53.04 o 
  -1   0   9     8877.29     9218.24    387.21 o 
   1   0   9     9470.47     9727.53    657.13 o 
   3   0   9      695.47      764.49     84.08 o 
   5   0   9     1630.45     1786.40    160.40 o 
   7   0   9      636.00      659.84     38.71 o 
   9   0   9     1037.98     1108.58     90.55 o 
  11   0   9      477.24      444.98     37.51 o 
 -11   1   9      270.72      296.58     16.72 o 
 -10   1   9      443.82      416.06     15.47 o 
  -9   1   9        6.38       14.47     11.02 o 
  -8   1   9        3.37       11.21      8.00 o 
  -7   1   9      465.64      499.43     23.23 o 
  -6   1   9     1734.23     1665.55     94.21 o 
  -5   1   9      734.53      826.27     75.67 o 
  -4   1   9     2685.46     2615.26    122.56 o 
  -3   1   9     6846.40     6452.40    222.22 o 
  -2   1   9      866.26      848.93     39.77 o 
  -1   1   9     2793.29     2463.99     80.62 o 
   0   1   9     5359.83     5106.17    186.00 o 
   1   1   9     1317.61     1499.74     85.52 o 
   2   1   9     1030.81     1008.55     66.75 o 
   3   1   9     9759.19    10779.03    519.54 o 
   4   1   9     1449.40     1694.81    104.73 o 
   5   1   9     3239.19     3569.57    194.36 o 
   6   1   9      746.43      797.08     50.39 o 
   7   1   9      291.83      289.49     23.00 o 
   8   1   9       24.35       34.61     23.71 o 
   9   1   9      301.57      280.70     46.57 o 
  10   1   9       65.43       85.40     18.95 o 
  11   1   9      353.81      338.21     24.24 o 
 -11   2   9      891.36      903.87     31.54 o 
 -10   2   9      112.41      101.06     17.65 o 
  -9   2   9      537.18      566.63     19.62 o 
  -8   2   9       61.80      102.69     25.22 o 
  -7   2   9      652.99      682.08     47.05 o 
  -6   2   9     2579.32     2329.19    119.73 o 
  -5   2   9       15.72       32.77     22.64 o 
  -4   2   9      258.96      194.45     28.59 o 
  -3   2   9      147.16      230.28     22.77 o 
  -2   2   9      340.73      346.34     26.18 o 
  -1   2   9       73.11       81.49     16.74 o 
   0   2   9     5837.77     5791.81    210.74 o 
   1   2   9      582.16      624.80     46.94 o 
   2   2   9      335.57      347.19     39.40 o 
   3   2   9     5332.48     5422.99    273.47 o 
   4   2   9     1417.91     1462.88     94.59 o 
   5   2   9        9.98        8.22     24.49 o 
   6   2   9      682.22      720.54     49.31 o 
   7   2   9     6876.06     7048.18    225.06 o 
   8   2   9      924.41      910.75     35.26 o 
   9   2   9     1573.62     1491.66     50.23 o 
  10   2   9      479.53      412.74     29.91 o 
  11   2   9        3.42        6.35      6.86 o 
 -11   3   9      122.24      133.40     12.92 o 
 -10   3   9       66.39       69.24     13.12 o 
  -8   3   9      600.22      577.83     17.92 o 
  -7   3   9     7949.08     7659.30    168.07 o 
  -6   3   9       83.43      105.70     22.64 o 
  -5   3   9     3209.94     3273.17    124.63 o 
  -4   3   9       61.50       96.76     30.40 o 
  -3   3   9        1.06       28.93     12.47 o 
  -2   3   9     1408.36     1649.24     68.04 o 
  -1   3   9     3173.22     3126.58    142.91 o 
   0   3   9      242.20      352.05     27.94 o 
   1   3   9      955.04      979.23     46.35 o 
   2   3   9        1.78       10.17     19.14 o 
   3   3   9    14914.74    15944.92    758.26 o 
   4   3   9       92.38      164.54     35.11 o 
   5   3   9      687.00      782.15     48.92 o 
   6   3   9     2005.76     1991.14     62.34 o 
   7   3   9     1349.63     1252.45     44.85 o 
   8   3   9      247.76      280.58     21.54 o 
   9   3   9     9691.25     9690.97    263.84 o 
  10   3   9      415.11      446.30     23.48 o 
  11   3   9        1.03        5.30      8.81 o 
 -11   4   9      110.20      104.08     12.42 o 
 -10   4   9      472.14      530.36     37.51 o 
  -9   4   9      396.51      399.21     62.74 o 
  -8   4   9     2127.20     2155.86     95.72 o 
  -7   4   9      698.85      802.33     36.97 o 
  -6   4   9       52.20       57.10     12.14 o 
  -5   4   9      528.10      460.03     37.48 o 
  -4   4   9     4532.41     4143.31    181.36 o 
  -3   4   9      438.73      528.62     42.88 o 
  -2   4   9        3.63        9.24     12.42 o 
  -1   4   9     3160.13     3241.05    149.46 o 
   0   4   9     7151.63     7155.72    307.66 o 
   1   4   9      105.80      127.13     23.56 o 
   2   4   9      238.72      359.48     41.81 o 
   3   4   9     3469.04     3175.25    170.50 o 
   4   4   9      112.34      152.43     33.25 o 
   5   4   9       51.60       63.01     16.64 o 
   6   4   9      524.49      534.70     28.03 o 
   7   4   9      717.09      720.63     32.37 o 
   8   4   9     1099.85     1105.85     42.12 o 
   9   4   9      776.58      850.05     33.17 o 
  10   4   9     1366.59     1472.44     45.11 o 
  11   4   9        3.52       21.99     18.11 o 
  -9   5   9        8.94        0.54      7.82 o 
  -8   5   9       44.64       37.77     10.76 o 
  -7   5   9     1153.50     1182.12     48.07 o 
  -6   5   9     4258.25     4491.58    132.90 o 
  -5   5   9        9.45      102.18     32.99 o 
  -4   5   9     1939.10     1859.18    100.99 o 
  -3   5   9     4283.93     4601.17    272.94 o 
  -2   5   9     2032.86     1870.48    125.47 o 
  -1   5   9      662.54      657.12     44.37 o 
   0   5   9     1591.77     1690.41     86.99 o 
   1   5   9     2417.22     2338.68    249.01 o 
   2   5   9      732.85      758.28     58.01 o 
   3   5   9      126.15      141.60     24.34 o 
   4   5   9     7778.75     7339.03    212.22 o 
   5   5   9       72.08      107.64     13.20 o 
   6   5   9     1389.31     1317.76     42.78 o 
   7   5   9     1872.41     1906.31     78.55 o 
   8   5   9     1688.80     1658.76     63.82 o 
   9   5   9      480.53      516.86     21.72 o 
  10   5   9       95.42       94.92     12.47 o 
  -9   6   9     2681.50     2816.30     91.41 o 
  -8   6   9       85.29       89.64     11.95 o 
  -7   6   9       79.61      100.90     13.88 o 
  -6   6   9       78.91       81.21     10.62 o 
  -5   6   9      618.13      641.70     29.23 o 
  -4   6   9      592.49      569.49     35.08 o 
  -3   6   9      756.36      712.43     40.00 o 
  -2   6   9        2.49       -0.03     17.43 o 
  -1   6   9     1327.03     1146.83     66.08 o 
   0   6   9      437.87      323.11     38.18 o 
   1   6   9     6430.86     5833.15    209.18 o 
   2   6   9      343.67      277.12     35.67 o 
   3   6   9     2714.33     2507.45     78.69 o 
   4   6   9        5.74        6.99      7.95 o 
   5   6   9     2159.15     2124.97     69.73 o 
   6   6   9     1199.70     1183.36     39.52 o 
   7   6   9       84.80       76.32     38.81 o 
   8   6   9      454.37      520.21     37.22 o 
   9   6   9      146.82      189.29     20.76 o 
  10   6   9      254.70      283.11     19.28 o 
  -9   7   9       32.47       32.49      6.66 o 
  -8   7   9       20.78       14.77      7.82 o 
  -7   7   9      396.40      418.55     18.49 o 
  -6   7   9      156.27      169.41     13.32 o 
  -5   7   9      157.91      189.14     13.52 o 
  -4   7   9      560.36      570.28     26.56 o 
  -3   7   9     1247.47     1359.09     51.63 o 
  -2   7   9      543.75      610.08     36.78 o 
  -1   7   9      252.76      201.47     22.20 o 
   0   7   9     6270.59     5660.09    202.15 o 
   1   7   9        2.46        2.77     13.02 o 
   2   7   9     5988.05     5602.80    145.81 o 
   3   7   9       10.41        8.21     12.16 o 
   4   7   9     3036.07     2797.32    136.74 o 
   5   7   9     1603.91     1428.91     64.04 o 
   6   7   9      583.67      529.21     43.98 o 
   7   7   9      628.70      459.21     65.97 o 
   8   7   9     1115.90     1107.91     67.26 o 
   9   7   9        5.43        5.98     16.17 o 
  -8   8   9      742.18      731.37     29.46 o 
  -7   8   9        1.39       -0.49      5.47 o 
  -6   8   9      856.56      961.69     31.92 o 
  -5   8   9      851.61      867.28     36.12 o 
  -4   8   9     2065.13     2211.10     65.29 o 
  -3   8   9       11.99        4.02     11.73 o 
  -2   8   9      184.08      164.37     19.14 o 
  -1   8   9        2.98       -4.53     11.31 o 
   0   8   9      955.53      843.62     37.84 o 
   1   8   9     4611.46     4149.27    105.55 o 
   2   8   9       20.65       13.46      9.89 o 
   3   8   9       14.65       19.80     10.53 o 
   4   8   9      290.43      284.44     21.34 o 
   5   8   9     1592.77     1552.24     66.99 o 
   6   8   9     1855.96     1929.78     78.75 o 
   7   8   9       52.64       58.21     33.63 o 
   8   8   9      687.42      725.32     39.48 o 
  -7   9   9     1057.23     1103.86     30.94 o 
  -6   9   9       22.23       32.87      7.03 o 
  -5   9   9      196.18      221.71     15.99 o 
  -4   9   9      528.08      614.41     25.01 o 
  -3   9   9      345.42      386.87     20.07 o 
  -2   9   9     1466.57     1482.58     59.98 o 
  -1   9   9      334.74      270.16     36.87 o 
   0   9   9        6.82       17.39     10.24 o 
   1   9   9     1999.73     1883.00     58.22 o 
   2   9   9     1503.01     1563.70     50.19 o 
   3   9   9     1593.03     1629.72     51.39 o 
   4   9   9      612.99      602.97     31.70 o 
   5   9   9      523.44      530.36     36.22 o 
   6   9   9      145.62      143.58     16.82 o 
  -6  10   9      161.42      159.05      9.54 o 
  -5  10   9       87.92       92.62      8.56 o 
  -4  10   9       51.22       64.66      8.93 o 
  -3  10   9       17.70       30.12      8.37 o 
  -2  10   9     1404.16     1496.23     46.55 o 
  -1  10   9      287.60      278.14     18.90 o 
   0  10   9       48.39       63.79     28.45 o 
   1  10   9      111.22      112.24     12.25 o 
   2  10   9        1.41        9.85      8.45 o 
   3  10   9       35.42       37.63      9.70 o 
   4  10   9       19.52       55.20     11.95 o 
   5  10   9        7.42       24.58     11.64 o 
   6  10   9      278.54      253.54     18.11 o 
  -4  11   9      134.56      148.75     10.98 o 
  -3  11   9       15.36       16.97      5.50 o 
  -2  11   9      739.17      810.82     27.59 o 
  -1  11   9        9.02       12.90      8.83 o 
   0  11   9      516.24      532.31     21.61 o 
   1  11   9       92.44       99.17     11.18 o 
   2  11   9      742.26      826.69     28.64 o 
   3  11   9       63.38       65.94      8.69 o 
   4  11   9     4246.27     4509.10    149.92 o 
   0  12   9       50.20       65.26      9.59 o 
 -10   0  10       14.15       29.11     17.46 o 
  -8   0  10     2568.92     2694.08     92.26 o 
  -4   0  10      659.48      724.39     73.73 o 
  -2   0  10     5772.76     5672.24    247.17 o 
   0   0  10    11519.40    12124.49    812.35 o 
   2   0  10     3014.39     3539.17    260.00 o 
   4   0  10      225.00      322.10     65.97 o 
   6   0  10        2.79       30.08     15.71 o 
   8   0  10      765.42      792.95     97.02 o 
 -11   1  10        1.15        2.91      7.85 o 
 -10   1  10       23.30       24.33      6.47 o 
  -9   1  10     2270.38     2314.10     56.47 o 
  -8   1  10      189.60      213.36     13.54 o 
  -7   1  10       23.84       31.21     10.60 o 
  -6   1  10      391.43      278.11     31.05 o 
  -5   1  10     2086.50     2183.11    112.02 o 
  -4   1  10      105.57      175.35     29.10 o 
  -3   1  10     1975.13     1943.78     78.95 o 
  -2   1  10      167.35      178.21     18.98 o 
  -1   1  10      704.15      811.52     39.75 o 
   0   1  10     6684.25     7339.24    353.98 o 
   1   1  10       10.07       20.07     18.73 o 
   2   1  10      611.05      725.87     54.37 o 
   3   1  10       98.84      121.00     29.72 o 
   4   1  10      231.29      326.90     46.41 o 
   5   1  10     2338.07     2824.08    175.92 o 
   6   1  10     1277.48     1352.68     51.62 o 
   7   1  10      900.69      865.75     38.11 o 
   8   1  10     2443.42     2463.21     68.87 o 
   9   1  10      132.99      128.06     33.63 o 
  10   1  10      293.60      304.36     17.77 o 
  11   1  10      292.53      271.65     25.87 o 
 -11   2  10     1359.40     1465.30     44.87 o 
 -10   2  10     2541.25     2646.11    120.30 o 
  -9   2  10        4.05        7.23     10.64 o 
  -8   2  10      207.19      248.78     29.10 o 
  -7   2  10       96.93       89.00     11.65 o 
  -6   2  10      142.16      155.58     18.11 o 
  -5   2  10     3501.65     3233.57    153.90 o 
  -4   2  10     1268.28     1307.11     74.02 o 
  -3   2  10      609.02      593.70     36.10 o 
  -2   2  10      225.93      214.53     25.77 o 
  -1   2  10      606.44      639.49     40.68 o 
   0   2  10    16989.81    18705.72    877.18 o 
   1   2  10     2653.71     2444.11    131.70 o 
   2   2  10     1080.43     1140.37     74.85 o 
   3   2  10       60.77       83.37     28.18 o 
   4   2  10      117.36      123.05     33.30 o 
   5   2  10     1285.50     1290.66     67.92 o 
   6   2  10     2753.72     2628.06     86.85 o 
   7   2  10     1331.08     1390.03     58.26 o 
   8   2  10        1.11       -2.41     11.99 o 
   9   2  10      217.63      190.72     21.48 o 
  10   2  10      403.97      403.32     54.33 o 
  11   2  10      489.46      501.73     26.56 o 
 -11   3  10        0.42       -7.82      7.82 o 
 -10   3  10       73.63       60.10     13.12 o 
  -8   3  10      880.83      814.27     25.90 o 
  -7   3  10      526.51      482.95     20.32 o 
  -6   3  10     2974.95     2734.03     89.62 o 
  -5   3  10     1559.94     1458.72     69.97 o 
  -4   3  10      723.98      701.86     62.09 o 
  -3   3  10     3989.80     4086.01    150.02 o 
  -2   3  10     3339.26     3669.77    167.75 o 
  -1   3  10        1.08        4.76     11.95 o 
   0   3  10      208.48      303.09     49.16 o 
   1   3  10        5.58       20.27     18.95 o 
   2   3  10     2339.94     2429.68    134.45 o 
   3   3  10        0.04       -0.92     20.56 o 
   4   3  10     8190.05     9290.73    455.93 o 
   5   3  10     1430.92     1480.60     77.02 o 
   6   3  10       10.38       11.41     15.37 o 
   7   3  10      328.61      354.80     23.52 o 
   8   3  10     2024.06     2104.85     68.30 o 
   9   3  10      349.73      376.12     21.34 o 
  10   3  10       23.11       17.89     12.14 o 
  11   3  10      294.07      322.53     32.73 o 
 -10   4  10     3697.74     3945.34    178.51 o 
  -8   4  10       12.75       15.20      9.98 o 
  -7   4  10      982.68      972.23     41.60 o 
  -6   4  10      451.92      402.32     34.14 o 
  -5   4  10     1288.80     1175.68    133.88 o 
  -4   4  10      409.90      422.79     36.16 o 
  -3   4  10     1657.31     1557.44    111.25 o 
  -2   4  10     8666.03     8539.86    364.46 o 
  -1   4  10      102.12       63.41     17.09 o 
   0   4  10     3538.03     3578.61    163.79 o 
   1   4  10     1036.49     1118.77     72.71 o 
   2   4  10     1472.16     1413.78     88.18 o 
   3   4  10       19.80       27.44     24.64 o 
   4   4  10      749.07      707.46     49.83 o 
   5   4  10     4939.46     4851.27    159.45 o 
   6   4  10     3858.30     3789.44    105.18 o 
   7   4  10        8.84       17.22     12.61 o 
   8   4  10      297.21      341.48     34.15 o 
   9   4  10      145.35      191.69     14.91 o 
  10   4  10     1662.07     1780.23     51.83 o 
  -9   5  10     2545.41     2631.80    113.83 o 
  -8   5  10        0.32       -3.36      7.97 o 
  -7   5  10       24.10       42.69     11.31 o 
  -6   5  10     3904.41     3829.42    116.44 o 
  -5   5  10       94.81      130.27     19.88 o 
  -4   5  10    10406.16     9683.55    569.16 o 
  -3   5  10     2982.63     2814.78    192.74 o 
  -2   5  10       16.30       29.40     23.93 o 
  -1   5  10     5273.09     5090.53    228.70 o 
   0   5  10    10036.87     9916.32    423.90 o 
   1   5  10      331.96      388.07     59.50 o 
   2   5  10       62.43       63.82     22.67 o 
   3   5  10      201.98      211.48     29.64 o 
   4   5  10      885.83      900.36     38.66 o 
   5   5  10     6237.93     5868.59    153.48 o 
   6   5  10        6.67        2.60     13.54 o 
   7   5  10      839.67      892.17     36.29 o 
   8   5  10      794.56      845.04     32.52 o 
   9   5  10       51.77       42.13     14.48 o 
  10   5  10       70.05       68.89     15.52 o 
  -9   6  10     1876.69     1945.80    124.18 o 
  -8   6  10     2197.59     2221.62     75.77 o 
  -7   6  10      188.45      191.92     17.22 o 
  -6   6  10     2401.04     2571.95     89.93 o 
  -5   6  10      267.23      301.22     18.77 o 
  -4   6  10     1335.05     1444.02     43.90 o 
  -3   6  10      223.11      241.53     46.57 o 
  -2   6  10     2948.78     2914.87    112.45 o 
  -1   6  10      395.87      273.62     45.92 o 
   0   6  10      270.64      252.17     45.14 o 
   1   6  10       43.30       25.05     22.06 o 
   2   6  10     3896.17     3567.13    117.14 o 
   3   6  10       27.93       34.04      8.93 o 
   4   6  10     2673.39     2490.71     69.93 o 
   5   6  10     4698.82     4512.53    118.78 o 
   6   6  10        3.50       19.86      7.43 o 
   7   6  10      114.82      106.11     22.92 o 
   8   6  10      343.62      306.19     27.96 o 
   9   6  10      375.37      463.44     28.12 o 
  -9   7  10      268.73      257.53     13.36 o 
  -8   7  10     1479.40     1542.62     54.68 o 
  -7   7  10       14.82       19.70     12.29 o 
  -6   7  10     2245.44     2524.78     70.53 o 
  -5   7  10     3057.00     3369.61     86.62 o 
  -4   7  10      713.90      707.47     26.82 o 
  -3   7  10      932.08      960.51     32.71 o 
  -2   7  10      346.60      363.80     37.72 o 
  -1   7  10       32.67       28.80     10.04 o 
   0   7  10     1197.88     1056.39     37.03 o 
   1   7  10     7595.64     6733.91    164.10 o 
   2   7  10      883.55      780.02     33.46 o 
   3   7  10      130.18      136.80     27.06 o 
   4   7  10     4132.49     3835.54    130.07 o 
   5   7  10     2134.59     2038.28     84.03 o 
   6   7  10       54.01       50.09     13.36 o 
   7   7  10        3.85        7.76     31.05 o 
   8   7  10      519.29      483.09     33.10 o 
   9   7  10      125.68      109.41     16.17 o 
  -8   8  10       24.89       33.87      6.81 o 
  -7   8  10      227.53      235.89     17.18 o 
  -6   8  10       71.32       85.84      9.47 o 
  -5   8  10     2800.89     2990.54     83.90 o 
  -4   8  10       53.32       64.35     10.70 o 
  -3   8  10     1581.73     1613.70     47.45 o 
  -2   8  10        5.81        1.08      9.11 o 
  -1   8  10        2.50        3.57      8.93 o 
   0   8  10      236.21      244.40     16.54 o 
   1   8  10      626.12      646.23     25.95 o 
   2   8  10      952.94      889.43     31.50 o 
   3   8  10       20.18       -1.36     11.31 o 
   4   8  10        0.52       20.72     11.85 o 
   5   8  10      254.52      245.01     29.75 o 
   6   8  10       37.78       54.25     12.07 o 
   7   8  10     2531.22     2378.85    168.16 o 
   8   8  10        7.75        7.21     11.31 o 
  -7   9  10        5.81       10.11      5.92 o 
  -6   9  10      436.13      472.42     18.35 o 
  -5   9  10     2515.95     2854.21    115.77 o 
  -4   9  10      230.76      237.02     15.61 o 
  -3   9  10       96.60      100.61     11.79 o 
  -2   9  10        2.22       -1.08      8.05 o 
  -1   9  10      329.65      331.83     19.19 o 
   0   9  10      942.88      945.14     34.56 o 
   1   9  10     2188.51     2111.79     63.67 o 
   2   9  10      637.97      652.62     27.23 o 
   3   9  10       18.51       41.02     12.29 o 
   4   9  10      688.14      685.58     33.86 o 
   5   9  10      177.27      212.86     19.22 o 
   6   9  10      294.10      249.66     19.40 o 
  -6  10  10     2424.32     2433.55    116.08 o 
  -5  10  10        4.75        0.90      5.89 o 
  -4  10  10      381.81      417.93     17.88 o 
  -3  10  10     1223.45     1357.62     41.98 o 
  -2  10  10     1614.36     1708.06     51.09 o 
  -1  10  10      289.71      259.42     15.87 o 
   0  10  10      496.65      523.13     42.81 o 
   1  10  10     2817.04     2744.77     78.04 o 
   2  10  10     1050.97     1128.47     38.05 o 
   3  10  10        5.34       22.25     10.76 o 
   4  10  10       16.70       15.07     11.00 o 
   5  10  10      570.51      604.09     33.63 o 
  -4  11  10       11.27        4.53      4.69 o 
  -3  11  10       69.09       67.92      7.39 o 
  -2  11  10       53.62       50.04     10.27 o 
  -1  11  10     3370.09     3619.38     97.51 o 
   0  11  10       68.31       72.20      8.79 o 
   1  11  10       15.61       15.84      7.11 o 
   2  11  10      245.16      263.05     28.46 o 
   3  11  10      122.61      102.82     16.82 o 
   4  11  10        3.07       12.94      7.76 o 
  -9   0  11     1151.97     1254.19     48.62 o 
  -7   0  11     4205.41     4174.67    136.69 o 
  -5   0  11     1230.11     1240.52    108.66 o 
  -3   0  11     3690.47     3680.16    226.37 o 
  -1   0  11      485.04      439.81     53.04 o 
   1   0  11     1967.66     2021.83    161.69 o 
   3   0  11     7508.71     8651.29    601.50 o 
   5   0  11     5672.55     6057.72    442.40 o 
   7   0  11     1527.77     1747.59    161.69 o 
   9   0  11      396.48      413.94     31.05 o 
  11   0  11      177.17      126.77     19.40 o 
 -11   1  11        4.97        6.41      5.44 o 
 -10   1  11      182.56      190.27      9.05 o 
  -9   1  11       44.97       52.84      8.10 o 
  -8   1  11      124.63      120.24     10.99 o 
  -7   1  11     1063.64     1085.91     37.54 o 
  -6   1  11     1416.93     1362.90     38.40 o 
  -5   1  11      429.13      341.64     34.92 o 
  -4   1  11     2478.90     2477.86    119.78 o 
  -3   1  11      628.22      508.32     34.45 o 
  -2   1  11     2861.52     3052.27    140.97 o 
  -1   1  11     4042.94     3774.66    189.79 o 
   0   1  11        7.63       10.35     17.38 o 
   1   1  11      493.38      550.30     45.71 o 
   2   1  11      311.13      450.82     56.92 o 
   3   1  11     2088.74     2313.80    133.06 o 
   4   1  11     1299.60     1298.06     90.06 o 
   5   1  11      293.40      384.37     27.02 o 
   6   1  11     1616.64     1617.40     48.85 o 
   7   1  11      184.62      197.60     15.30 o 
   8   1  11       54.05       59.79     14.92 o 
   9   1  11      219.05      222.49     41.39 o 
  10   1  11      378.24      407.23     21.73 o 
  11   1  11        6.15       16.82     12.94 o 
 -11   2  11       27.48       32.90      7.82 o 
 -10   2  11       35.75       38.61     10.97 o 
  -9   2  11      821.11      853.65     28.18 o 
  -8   2  11     1053.59     1057.29     34.85 o 
  -7   2  11       31.71       37.74      9.47 o 
  -6   2  11      725.39      616.14     25.55 o 
  -5   2  11       29.55      118.53     94.71 o 
  -4   2  11      537.70      561.18     41.73 o 
  -3   2  11     4146.45     3803.30    175.99 o 
  -2   2  11     1378.52     1436.54     76.04 o 
  -1   2  11      136.93      102.19     31.05 o 
   0   2  11      390.95      339.08     37.47 o 
   1   2  11      131.04      216.06     31.97 o 
   2   2  11     1658.62     1763.34    105.14 o 
   3   2  11     1152.26     1236.59     84.02 o 
   4   2  11       20.03       38.91     27.80 o 
   5   2  11        1.89       15.13     14.28 o 
   6   2  11      177.25      161.22     15.04 o 
   7   2  11     1126.97     1054.16     47.77 o 
   8   2  11      624.81      647.21     29.52 o 
   9   2  11     1634.75     1681.26     94.43 o 
  10   2  11      794.35      892.73     31.61 o 
  11   2  11      697.83      680.41     37.51 o 
 -10   3  11        0.58        5.98      9.98 o 
  -9   3  11      263.58      259.49     31.69 o 
  -8   3  11        0.70      -18.11     18.11 o 
  -7   3  11       74.48       62.48      8.57 o 
  -6   3  11       55.03       47.59      8.92 o 
  -5   3  11       37.79       49.45     28.46 o 
  -4   3  11     1202.77     1161.88     70.91 o 
  -3   3  11     3246.86     2895.80    139.71 o 
  -2   3  11       96.58      147.71     23.73 o 
  -1   3  11     2341.92     2537.95    192.74 o 
   0   3  11        4.48        6.47     23.28 o 
   1   3  11    14689.60    15525.52    736.78 o 
   2   3  11      180.35      241.09     36.97 o 
   3   3  11    20096.33    20631.22   1603.36 o 
   4   3  11       16.15       51.16     20.89 o 
   5   3  11     1583.60     1504.40     48.41 o 
   6   3  11       10.06       14.43     13.00 o 
   7   3  11      285.60      280.60     20.57 o 
   8   3  11      375.67      364.00     22.28 o 
   9   3  11      526.46      500.66     22.69 o 
  10   3  11      237.11      262.86     19.97 o 
 -10   4  11       16.98       18.91     10.97 o 
  -8   4  11       15.73       20.11      9.70 o 
  -7   4  11     1175.94     1162.42     46.57 o 
  -6   4  11      701.69      639.99     29.04 o 
  -5   4  11      516.16      504.71     20.38 o 
  -4   4  11     5609.86     4884.62    176.60 o 
  -3   4  11     1524.62     1411.03    121.59 o 
  -2   4  11      147.81      163.49     21.78 o 
  -1   4  11      183.68      191.31     29.75 o 
   0   4  11        3.61      -11.64     20.70 o 
   1   4  11     2597.88     2456.46    191.45 o 
   2   4  11      230.80      268.46     30.96 o 
   3   4  11      109.52      117.33     27.96 o 
   4   4  11     1571.00     1520.03     56.76 o 
   5   4  11     2436.84     2444.42     68.99 o 
   6   4  11     1762.73     1791.88     58.12 o 
   7   4  11     1248.85     1293.45     48.18 o 
   8   4  11     2693.00     2971.15     88.59 o 
   9   4  11      736.55      756.78     28.50 o 
  10   4  11       61.91       53.04      8.44 o 
 -10   5  11      404.24      402.46     69.21 o 
  -8   5  11      293.27      319.18     19.14 o 
  -7   5  11      185.14      199.21     29.75 o 
  -6   5  11     1017.42     1045.74     44.37 o 
  -5   5  11      212.14      182.70     17.42 o 
  -4   5  11      841.32      876.86     47.32 o 
  -3   5  11        4.22       12.73      9.70 o 
  -2   5  11      597.72      483.95     24.01 o 
  -1   5  11      137.99      110.36     23.08 o 
   0   5  11     1500.83     1481.78     87.26 o 
   1   5  11      452.19      448.49     46.13 o 
   2   5  11    11539.42    10722.84    304.34 o 
   3   5  11     3695.66     3738.19    115.00 o 
   4   5  11     3449.70     3490.39    100.16 o 
   5   5  11     1105.66     1068.09     47.23 o 
   6   5  11     1242.06     1263.38     46.50 o 
   7   5  11      571.54      602.05     54.75 o 
   8   5  11      681.32      767.39     29.65 o 
   9   5  11      126.93      150.99     17.10 o 
  10   5  11      456.39      481.20     47.86 o 
  -9   6  11      392.46      389.36     27.16 o 
  -8   6  11     1148.14     1091.66     41.25 o 
  -7   6  11     2320.46     2619.95     89.41 o 
  -6   6  11     1386.19     1521.22     61.44 o 
  -5   6  11     2006.49     2272.21     70.68 o 
  -4   6  11      773.25      896.74     38.64 o 
  -3   6  11     3157.88     3125.83     99.90 o 
  -2   6  11        1.51       -8.69      9.69 o 
  -1   6  11     1102.81     1274.15    113.83 o 
   0   6  11      258.90      279.09     39.72 o 
   1   6  11       10.56       10.07     12.92 o 
   2   6  11      123.89      118.99     12.89 o 
   3   6  11     4672.29     4440.48    110.98 o 
   4   6  11      108.09       98.95     11.39 o 
   5   6  11      139.16      141.63     16.99 o 
   6   6  11     3047.50     3214.48    221.20 o 
   7   6  11     2259.54     2383.63    232.19 o 
   8   6  11     1129.59     1172.65     54.78 o 
   9   6  11      257.52      239.78     20.05 o 
  -9   7  11      276.08      194.03     16.82 o 
  -8   7  11     1775.16     1880.10     63.85 o 
  -7   7  11       26.63       32.93      8.98 o 
  -6   7  11      299.66      348.94     29.10 o 
  -5   7  11     1169.44     1285.27     48.08 o 
  -4   7  11     4463.38     4800.42    120.18 o 
  -3   7  11      266.15      271.40     19.04 o 
  -2   7  11      419.81      408.49     20.99 o 
  -1   7  11      813.78      798.93     45.74 o 
   0   7  11       12.33       21.42      9.52 o 
   1   7  11        1.28       24.58     14.33 o 
   2   7  11     2030.60     1904.68     61.66 o 
   3   7  11      521.05      502.41     30.61 o 
   4   7  11      591.48      556.89     35.14 o 
   5   7  11      855.78      777.40     40.38 o 
   6   7  11      722.84      695.93     84.08 o 
   7   7  11       21.12       24.06     17.22 o 
   8   7  11       82.63       78.09     15.52 o 
  -8   8  11     1007.74     1128.44     39.59 o 
  -7   8  11      435.06      431.02     25.67 o 
  -6   8  11      937.00      978.35    113.83 o 
  -5   8  11      449.54      510.95     36.22 o 
  -4   8  11     1099.13     1265.94     38.65 o 
  -3   8  11      718.21      775.08     28.08 o 
  -2   8  11      253.12      246.53     16.29 o 
  -1   8  11      455.71      472.60     29.50 o 
   0   8  11     1135.05     1188.13     37.99 o 
   1   8  11      127.25      129.95     16.20 o 
   2   8  11      316.57      298.83     21.95 o 
   3   8  11      266.68      188.82     27.76 o 
   4   8  11      182.92      217.28     21.40 o 
   5   8  11      395.22      371.69     45.92 o 
   6   8  11      336.30      350.55     60.80 o 
   7   8  11       73.49       67.63     17.63 o 
  -7   9  11      543.03      562.38     30.42 o 
  -6   9  11      405.41      414.50     21.13 o 
  -5   9  11       14.06       25.41      7.76 o 
  -4   9  11      773.92      854.77     30.02 o 
  -3   9  11      244.30      243.60     15.44 o 
  -2   9  11     2080.45     2216.91     65.18 o 
  -1   9  11      873.23      830.10     30.75 o 
   0   9  11      811.24      810.15     39.14 o 
   1   9  11       25.41       19.72      9.31 o 
   2   9  11      357.11      365.67     25.36 o 
   3   9  11      993.40     1038.54     44.75 o 
   4   9  11      658.44      642.37     86.02 o 
   5   9  11      671.00      638.05     43.98 o 
   6   9  11      176.29      117.71     38.81 o 
  -5  10  11       70.33       77.96      8.23 o 
  -4  10  11       79.04       81.96      9.57 o 
  -3  10  11     1018.99     1213.97     37.75 o 
  -2  10  11      137.80      150.00     23.16 o 
  -1  10  11       99.47       88.63      9.93 o 
   0  10  11      987.79     1047.42     44.75 o 
   1  10  11       25.82       27.18      8.78 o 
   2  10  11       25.31       34.21     11.15 o 
   3  10  11      174.70      191.39     18.11 o 
   4  10  11      192.74      196.25     27.81 o 
   5  10  11       81.33       69.85      9.05 o 
  -3  11  11       16.34       24.17      4.93 o 
  -2  11  11      848.68      840.99     30.45 o 
  -1  11  11        9.81       11.64      5.76 o 
   0  11  11      668.69      768.98     26.07 o 
   1  11  11       66.52       51.94     10.32 o 
   2  11  11     4028.07     4387.07    146.24 o 
   3  11  11      115.02      142.29     14.23 o 
 -10   0  12       74.96       77.21     10.53 o 
  -8   0  12      254.85      243.42     57.56 o 
  -6   0  12     1230.31     1184.90     72.44 o 
  -4   0  12    10097.93    10512.72    592.45 o 
   0   0  12     5322.67     5588.16    393.24 o 
   2   0  12    10431.19    10750.73    736.03 o 
   4   0  12       40.10       55.62     40.10 o 
   6   0  12      247.74      288.46     65.97 o 
   8   0  12     3685.98     4090.22    186.27 o 
 -10   1  12      506.28      566.74     25.77 o 
  -9   1  12     1151.39     1203.53     39.96 o 
  -8   1  12      899.19      895.30     27.20 o 
  -7   1  12      689.93      703.74     28.30 o 
  -6   1  12    10371.63     9664.11    212.61 o 
  -5   1  12      609.04      615.61     30.99 o 
  -4   1  12      209.00      252.37     41.39 o 
  -2   1  12     3871.42     3658.17    263.89 o 
  -1   1  12      678.82      721.34     51.62 o 
   0   1  12      794.55      758.03     54.88 o 
   1   1  12     7485.72     7603.10    372.73 o 
   2   1  12     2053.88     2304.45    131.24 o 
   3   1  12     2146.09     2179.28    181.10 o 
   4   1  12     1800.66     1954.59    153.66 o 
   5   1  12      231.17      257.25     24.65 o 
   6   1  12       30.68       23.72     10.81 o 
   7   1  12        1.92        5.89      8.96 o 
   8   1  12       88.23       80.20     34.93 o 
   9   1  12        9.12       14.49     11.00 o 
  10   1  12      195.09      199.21     24.58 o 
 -10   2  12      497.67      566.39     47.21 o 
  -9   2  12      519.28      610.94     31.70 o 
  -8   2  12      156.89      163.95     15.64 o 
  -7   2  12      570.82      564.19     22.03 o 
  -6   2  12     2336.55     2164.23     54.74 o 
  -5   2  12     1040.38      951.47     36.38 o 
  -4   2  12      763.98      733.55     56.57 o 
  -3   2  12        1.37       32.34     16.99 o 
  -2   2  12     1435.94     1328.48    115.13 o 
  -1   2  12      767.32      723.10     76.32 o 
   0   2  12     2014.79     1978.66    111.58 o 
   1   2  12     3501.08     3603.04    188.88 o 
   2   2  12        3.16        9.74     28.46 o 
   3   2  12      173.93      213.84     38.80 o 
   4   2  12     2367.09     2723.68    147.44 o 
   5   2  12        0.16       -6.59     10.44 o 
   6   2  12      482.08      544.70     58.81 o 
   7   2  12     2212.68     2143.35     69.00 o 
   8   2  12     1317.11     1436.24     88.82 o 
   9   2  12      416.77      353.51     28.46 o 
  10   2  12      612.22      734.81     26.35 o 
 -10   3  12      585.28      590.95     27.62 o 
  -9   3  12      391.17      442.40     36.22 o 
  -8   3  12      159.10      147.00     18.95 o 
  -7   3  12      863.74      797.52     34.42 o 
  -6   3  12      619.33      544.80     21.73 o 
  -5   3  12     3330.62     2943.82     74.80 o 
  -4   3  12      261.43      214.33     34.93 o 
  -3   3  12       53.11       45.05     18.96 o 
  -2   3  12      663.38      575.21     76.97 o 
  -1   3  12      856.83      857.63     85.37 o 
   0   3  12    10872.18    11005.56    748.97 o 
   1   3  12      250.67      292.96     38.87 o 
   2   3  12        1.69        4.68     17.27 o 
   3   3  12        8.23       30.60     20.39 o 
   4   3  12     2279.94     2100.16     61.57 o 
   5   3  12      325.97      385.11     37.92 o 
   6   3  12      494.32      493.62     34.98 o 
   7   3  12       34.23       56.63     13.98 o 
   8   3  12      695.53      737.57     30.82 o 
   9   3  12       36.17       31.05     20.70 o 
  10   3  12      242.16      271.09     19.04 o 
 -10   4  12       13.90        3.71      9.79 o 
  -9   4  12        4.72       -3.88     19.40 o 
  -8   4  12     3107.58     2904.03    139.70 o 
  -7   4  12       31.55       33.07     10.15 o 
  -6   4  12       70.57       84.86     10.18 o 
  -5   4  12     1315.52     1242.70     36.73 o 
  -4   4  12      735.92      718.68     28.61 o 
  -3   4  12       15.48        8.49     20.70 o 
  -2   4  12       11.40       -6.65     22.06 o 
  -1   4  12        0.95        5.82     36.87 o 
   0   4  12      235.08      227.48     34.61 o 
   1   4  12      261.73      328.12     41.13 o 
   2   4  12      523.94      491.60     42.22 o 
   3   4  12     1812.13     1831.68     64.67 o 
   4   4  12    18852.84    18041.57    426.00 o 
   5   4  12     4852.64     4661.25    118.57 o 
   6   4  12     1020.41     1119.41     48.17 o 
   7   4  12      318.09      324.71     21.94 o 
   8   4  12      112.74       97.52     13.57 o 
   9   4  12      367.38      385.51     23.47 o 
  10   4  12      157.52      180.03     14.48 o 
  -8   5  12      269.99      285.88     31.05 o 
  -7   5  12        6.49        3.53      8.21 o 
  -6   5  12      326.76      367.02     23.45 o 
  -5   5  12       39.85       27.98     12.33 o 
  -4   5  12      981.96     1181.99     46.74 o 
  -3   5  12     2061.71     1956.00     69.48 o 
  -2   5  12       54.67       86.30     41.39 o 
  -1   5  12     2847.07     2453.16     84.68 o 
   0   5  12      494.43      381.27     24.16 o 
   1   5  12     7853.27     7198.75    228.63 o 
   2   5  12      153.85      172.13     13.96 o 
   3   5  12     5777.16     5521.21    136.32 o 
   4   5  12     4836.20     4948.95    199.06 o 
   5   5  12      295.07      329.19     22.16 o 
   6   5  12      873.91      885.14     62.73 o 
   7   5  12      164.60      193.93     16.01 o 
   8   5  12      969.81     1032.57     35.06 o 
   9   5  12       39.84       59.86     12.94 o 
  -8   6  12     1562.13     1570.79     54.52 o 
  -7   6  12     1140.94     1205.21     67.26 o 
  -6   6  12     1392.95     1435.94     54.88 o 
  -5   6  12       13.70       22.16     10.58 o 
  -4   6  12       27.37       28.67     12.25 o 
  -3   6  12     1897.82     1878.75     65.43 o 
  -2   6  12     1533.86     1440.62     53.22 o 
  -1   6  12      409.76      334.33     34.01 o 
   0   6  12      523.49      549.90     27.71 o 
   1   6  12      149.89      141.25     14.51 o 
   2   6  12     1172.98     1207.53     34.67 o 
   3   6  12      777.31      721.52     27.01 o 
   4   6  12     5315.59     5270.35    137.84 o 
   5   6  12      829.13      950.76     98.31 o 
   6   6  12       49.07       69.33     21.53 o 
   7   6  12     1050.66     1093.87    113.19 o 
   8   6  12     1323.21     1428.01     64.68 o 
   9   6  12       28.04       16.82      9.26 o 
  -8   7  12       33.54       35.90      6.94 o 
  -7   7  12      138.86      147.58     29.75 o 
  -6   7  12     1121.51     1286.96     49.34 o 
  -5   7  12      403.20      403.91     23.21 o 
  -4   7  12        0.20       24.16     11.35 o 
  -3   7  12       59.46      106.50     15.11 o 
  -2   7  12       79.31      101.25     15.24 o 
  -1   7  12     3483.67     3105.24     99.25 o 
   0   7  12     1129.94     1040.59     43.14 o 
   1   7  12     1042.41     1089.98     44.16 o 
   2   7  12     5078.53     4688.13    131.14 o 
   3   7  12      949.30      943.92     40.94 o 
   4   7  12     1148.66     1172.40     53.91 o 
   5   7  12     1994.70     2029.59    156.52 o 
   6   7  12     1010.92      950.39     52.30 o 
   7   7  12      684.33      665.19     44.63 o 
   8   7  12       21.08       38.89     18.76 o 
  -7   8  12       26.76       26.08      6.24 o 
  -6   8  12        6.08       23.30     23.28 o 
  -5   8  12      348.83      382.89     28.46 o 
  -4   8  12      600.23      666.34     30.68 o 
  -3   8  12     1110.91     1108.05     57.75 o 
  -2   8  12       84.06       96.80     14.48 o 
  -1   8  12      436.38      420.30     44.54 o 
   0   8  12       23.78       28.82     11.62 o 
   1   8  12       86.15       96.90     14.34 o 
   2   8  12      678.32      690.68     46.67 o 
   3   8  12      157.30      161.97     16.06 o 
   4   8  12      469.21      484.19     43.98 o 
   5   8  12      165.67      170.75     49.16 o 
   6   8  12       14.11       12.94     33.63 o 
   7   8  12     1220.59     1241.91     76.97 o 
  -6   9  12        2.69       -5.17      5.78 o 
  -5   9  12      557.27      594.68     27.35 o 
  -4   9  12      214.47      238.73     34.93 o 
  -3   9  12      237.86      235.96     26.52 o 
  -2   9  12      837.59      987.74     43.18 o 
  -1   9  12     1892.54     1976.02     76.97 o 
   0   9  12      175.28      201.85     19.14 o 
   1   9  12       64.78       67.76     13.88 o 
   2   9  12      268.17      232.90     18.11 o 
   3   9  12     1273.60     1294.04     46.47 o 
   4   9  12       48.99       38.25     11.04 o 
   5   9  12     1060.51     1012.85     91.84 o 
   6   9  12      431.01      314.33     49.16 o 
  -4  10  12      157.52      165.57     15.52 o 
  -3  10  12       47.20       54.78      7.81 o 
  -2  10  12     3606.21     3940.58    106.14 o 
  -1  10  12      236.15      238.11     16.18 o 
   0  10  12      199.98      209.07     17.68 o 
   1  10  12       98.20       98.07     13.12 o 
   2  10  12      757.00      816.32     35.74 o 
   3  10  12      218.81      230.35     16.82 o 
   4  10  12      803.47      780.01     38.81 o 
  -1  11  12      708.25      803.30     32.32 o 
   0  11  12       24.24       34.67      8.61 o 
   1  11  12     1594.14     1650.19     59.28 o 
  -9   0  13      340.59      323.21     21.34 o 
  -7   0  13        6.00       -6.73     10.76 o 
  -5   0  13     7291.31     6252.78    314.98 o 
  -1   0  13     6621.09     6470.36    450.16 o 
   1   0  13     4209.62     4458.88    325.98 o 
   3   0  13     3075.29     3430.51    266.47 o 
   5   0  13     3367.41     3063.57    126.97 o 
   7   0  13     2507.54     2477.16    120.30 o 
 -10   1  13      481.17      524.44     23.57 o 
  -9   1  13      261.33      270.95     23.01 o 
  -8   1  13     1052.21     1082.11     30.51 o 
  -7   1  13      179.07      226.85     16.64 o 
  -6   1  13     1984.02     1828.40     62.56 o 
  -5   1  13      420.24      407.65     18.79 o 
  -4   1  13     7369.73     6188.53    175.28 o 
  -3   1  13      893.10      961.11     98.31 o 
  -2   1  13      213.83      213.44     45.27 o 
  -1   1  13      549.55      571.75     68.56 o 
   0   1  13      141.54      205.38     33.30 o 
   1   1  13     2325.01     2475.62    144.23 o 
   2   1  13     1803.21     1872.16    112.94 o 
   3   1  13      239.74      221.37     69.85 o 
   4   1  13        1.93       13.47     16.34 o 
   5   1  13     1547.23     1680.74     76.99 o 
   6   1  13      135.96      173.24     14.32 o 
   7   1  13      106.91      128.06     20.70 o 
   8   1  13     1650.23     1748.89     87.96 o 
   9   1  13      219.72      235.63     28.46 o 
  10   1  13      397.24      385.48     29.75 o 
 -10   2  13      285.60      321.71     20.05 o 
  -9   2  13      182.82      234.96     19.57 o 
  -8   2  13      880.39      876.97     29.96 o 
  -7   2  13      164.09      194.72     15.04 o 
  -6   2  13      124.45      118.87     17.35 o 
  -5   2  13     4069.56     3510.07    104.62 o 
  -4   2  13     1023.81      888.05     29.72 o 
  -3   2  13      408.85      310.11     41.01 o 
  -2   2  13       93.52       73.80     27.03 o 
  -1   2  13      511.56      561.40     68.56 o 
   0   2  13     2773.26     2580.64    201.79 o 
   1   2  13      241.95      332.93     43.98 o 
   2   2  13     1550.76     1404.48     92.46 o 
   3   2  13      432.81      412.94     30.91 o 
   4   2  13       13.50       14.77     15.25 o 
   5   2  13      117.22      117.02     14.14 o 
   6   2  13     2772.55     2775.77    107.54 o 
   7   2  13     2137.09     2070.84     66.27 o 
   8   2  13        5.74       -5.10     14.84 o 
   9   2  13      211.18      207.61     26.07 o 
  10   2  13       81.60       91.05     12.94 o 
 -10   3  13      572.38      594.37     26.34 o 
  -9   3  13      538.27      584.98     34.28 o 
  -8   3  13      127.39      194.03     32.34 o 
  -7   3  13     2129.73     2033.00     59.26 o 
  -6   3  13      938.78      929.77     39.14 o 
  -5   3  13     4481.32     4238.65    175.24 o 
  -4   3  13      662.44      577.74     44.25 o 
  -3   3  13     9590.20     8888.95    277.39 o 
  -2   3  13      868.33      893.70    119.01 o 
  -1   3  13        4.71        4.40     20.95 o 
   0   3  13     1618.29     1453.75     88.50 o 
   1   3  13     1327.05     1476.51     73.04 o 
   2   3  13     2468.36     2374.25    106.27 o 
   3   3  13      187.06      156.18     16.87 o 
   4   3  13       20.28       41.84     13.42 o 
   5   3  13      952.37      972.67     36.60 o 
   6   3  13      163.91      163.05     18.47 o 
   7   3  13      922.52     1025.91     39.89 o 
   8   3  13        6.58        5.85      9.53 o 
   9   3  13     2276.55     2471.80     72.59 o 
  10   3  13      118.06      122.27      9.15 o 
  -9   4  13     2640.49     2590.99    126.77 o 
  -8   4  13       71.68       71.28     19.40 o 
  -7   4  13       60.02       38.81     21.99 o 
  -6   4  13        2.03        4.19      5.12 o 
  -5   4  13     4243.95     3943.13     96.84 o 
  -4   4  13     1988.03     1787.79     49.24 o 
  -3   4  13      304.38      294.99     28.95 o 
  -2   4  13      146.13      147.96     28.17 o 
  -1   4  13      356.07      357.94     28.44 o 
   0   4  13      985.90     1034.73     44.49 o 
   1   4  13     1414.98     1265.55     52.48 o 
   2   4  13     5937.92     5433.39    161.10 o 
   3   4  13     9475.78     9017.20    219.06 o 
   4   4  13       28.88       29.17     13.24 o 
   5   4  13      740.25      783.88     42.04 o 
   6   4  13        0.40      -11.35     11.35 o 
   7   4  13      814.21      841.21     34.31 o 
   8   4  13      300.61      338.26     21.80 o 
   9   4  13        8.59        9.47     12.29 o 
  -9   5  13     1348.57     1244.40     71.15 o 
  -8   5  13      114.61      137.12     21.99 o 
  -7   5  13      104.38       77.61     23.28 o 
  -6   5  13       68.58       86.63     12.47 o 
  -5   5  13     5358.05     5304.23    153.16 o 
  -4   5  13     6356.11     6406.49    232.08 o 
  -3   5  13      963.23      908.11     50.60 o 
  -2   5  13     1202.88     1081.86     34.01 o 
  -1   5  13      142.24      138.70     12.15 o 
   0   5  13       74.47       94.28     11.75 o 
   1   5  13       54.31       67.67     14.19 o 
   2   5  13     5115.82     4991.77    112.77 o 
   3   5  13      111.95      134.88     16.92 o 
   4   5  13        1.53        0.08     12.12 o 
   5   5  13     1021.92     1042.62     40.97 o 
   6   5  13      227.88      221.30     29.29 o 
   7   5  13       69.42       63.35     18.61 o 
   8   5  13      778.66      773.46     38.76 o 
   9   5  13      133.65      109.95     28.46 o 
  -8   6  13       28.68       10.35     14.23 o 
  -7   6  13      319.42      310.08     17.63 o 
  -6   6  13      253.38      303.29     19.78 o 
  -5   6  13     1311.58     1287.52     46.42 o 
  -4   6  13      144.21      152.34     24.32 o 
  -3   6  13      612.11      690.00     89.16 o 
  -2   6  13       88.89       76.74     14.41 o 
  -1   6  13      987.61      939.19     40.00 o 
   0   6  13     1644.10     1499.10     51.30 o 
   1   6  13     2846.73     2659.12     65.99 o 
   2   6  13     5988.81     5552.10    128.35 o 
   3   6  13     1568.48     1529.77     46.14 o 
   4   6  13       32.67       19.05     18.76 o 
   5   6  13     1284.60     1275.39     65.32 o 
   6   6  13      201.06      227.94     27.02 o 
   7   6  13     1440.28     1600.68     69.39 o 
   8   6  13      376.85      364.45     24.58 o 
  -8   7  13     1786.17     1829.09     87.96 o 
  -7   7  13     1441.21     1487.09     51.75 o 
  -6   7  13       63.93       48.43      9.36 o 
  -5   7  13      529.34      466.19     25.60 o 
  -4   7  13      677.97      714.90     32.39 o 
  -3   7  13      171.40      202.72     18.06 o 
  -2   7  13     2324.35     2272.07     75.71 o 
  -1   7  13        1.50       13.29     20.51 o 
   0   7  13     2315.89     2164.11     73.28 o 
   1   7  13      412.54      358.93     23.94 o 
   2   7  13     1909.05     1761.53     62.26 o 
   3   7  13       54.62       39.98     19.40 o 
   4   7  13       31.50       22.12     14.88 o 
   5   7  13      343.05      345.38     60.80 o 
   6   7  13      156.45      195.61     24.86 o 
   7   7  13      165.69      125.15     17.47 o 
  -7   8  13      546.84      521.43     21.05 o 
  -6   8  13       10.73       19.83      6.94 o 
  -5   8  13        8.67       28.46      9.13 o 
  -4   8  13       31.84       29.10     16.82 o 
  -3   8  13       62.42       72.41     12.33 o 
  -2   8  13      411.65      417.98     26.26 o 
  -1   8  13      424.47      373.20     22.95 o 
   0   8  13      127.78      124.72     14.87 o 
   1   8  13      646.67      604.18     32.60 o 
   2   8  13      144.56      132.73     14.52 o 
   3   8  13      192.27      175.80     15.40 o 
   4   8  13        7.87       24.17     17.46 o 
   5   8  13      156.18      128.06     43.98 o 
   6   8  13     3545.05     3611.29    135.38 o 
  -5   9  13       82.01      114.76     22.64 o 
  -4   9  13      180.54      170.75     16.82 o 
  -3   9  13      404.78      433.41     24.41 o 
  -2   9  13      616.86      619.09     60.80 o 
  -1   9  13        3.27       11.78      9.74 o 
   0   9  13     2124.13     2196.08     71.53 o 
   1   9  13      479.26      516.50     36.50 o 
   2   9  13       99.49       74.86     11.77 o 
   3   9  13      255.51      225.40     23.86 o 
   4   9  13        9.26       -6.47     33.63 o 
   5   9  13      237.53      184.98     45.27 o 
  -4  10  13      678.97      635.14     32.34 o 
  -3  10  13      226.77      227.67     18.11 o 
  -2  10  13       19.60       16.82     15.52 o 
  -1  10  13     1669.95     1861.28     67.37 o 
   0  10  13      188.38      246.20     17.43 o 
   1  10  13     1216.00     1269.05     48.48 o 
   2  10  13      536.87      638.59     27.94 o 
   3  10  13      106.30       88.03     17.46 o 
  -8   0  14       64.96       68.99     12.68 o 
  -6   0  14     2548.96     2534.60     88.23 o 
  -4   0  14       96.77       69.18     16.51 o 
  -2   0  14      796.08      648.07     46.57 o 
   0   0  14      178.94      208.26     50.45 o 
   2   0  14     1467.41     1145.45     56.54 o 
   4   0  14     6502.02     6404.75    265.83 o 
   6   0  14     1045.22     1018.03     62.09 o 
   8   0  14     1334.91     1386.69     69.85 o 
  10   0  14     2113.91     1962.32     94.43 o 
 -10   1  14      130.90      153.93     14.23 o 
  -9   1  14      643.08      660.65     22.36 o 
  -8   1  14       18.96       26.73     13.31 o 
  -7   1  14       10.73        5.64      7.78 o 
  -6   1  14       93.99       93.96     14.05 o 
  -5   1  14      478.84      438.56     19.85 o 
  -4   1  14      163.57      176.77     13.36 o 
  -3   1  14        3.37       31.06     13.73 o 
  -2   1  14     5337.06     4458.77    120.83 o 
  -1   1  14     1705.70     1705.84    100.08 o 
   0   1  14       41.85       40.25     23.20 o 
   1   1  14      611.33      670.13     57.60 o 
   2   1  14     1604.32     1664.05     70.91 o 
   3   1  14      416.83      448.53     33.76 o 
   4   1  14     3491.53     3496.75    115.41 o 
   5   1  14       36.86       55.12     11.22 o 
   6   1  14      832.28      888.38     39.30 o 
   7   1  14     2353.03     2681.54    129.36 o 
   8   1  14      221.27      226.37     24.58 o 
   9   1  14      716.53      734.36     30.39 o 
  10   1  14      436.73      420.41     28.46 o 
 -10   2  14      261.53      262.97     20.70 o 
  -9   2  14     1156.27     1152.39     44.71 o 
  -8   2  14      124.71      134.56     13.41 o 
  -7   2  14       14.15        8.18      9.36 o 
  -6   2  14        2.72       18.78     10.27 o 
  -5   2  14       76.90       70.94     12.32 o 
  -4   2  14       13.98       13.48     10.86 o 
  -3   2  14     7712.36     6900.30    177.92 o 
  -2   2  14     2913.13     2560.63     75.04 o 
  -1   2  14       11.78       25.61     25.83 o 
   0   2  14      509.92      562.88     67.26 o 
   1   2  14     1323.47     1238.43     49.99 o 
   2   2  14     1145.05     1151.84     49.29 o 
   3   2  14       65.98       49.04     12.77 o 
   4   2  14      135.87      272.84     49.16 o 
   5   2  14     1475.91     1539.94     57.57 o 
   6   2  14       55.39       64.92     24.45 o 
   7   2  14      607.00      638.09     30.26 o 
   8   2  14      136.63      158.23     19.72 o 
   9   2  14      718.51      751.48     30.55 o 
  -9   3  14       96.79      123.64     14.58 o 
  -8   3  14     1235.66     1305.20     76.32 o 
  -7   3  14      229.64      224.70     14.55 o 
  -6   3  14      679.94      710.45     28.50 o 
  -5   3  14       63.07       75.99     20.54 o 
  -4   3  14     1383.13     1221.55     39.34 o 
  -3   3  14     1903.12     1777.50     51.88 o 
  -2   3  14     4758.36     4240.69    116.86 o 
  -1   3  14     2411.98     2168.94     66.04 o 
   0   3  14     8471.67     7394.61    166.58 o 
   1   3  14     2324.68     2130.39     65.14 o 
   2   3  14      567.38      493.92     36.59 o 
   3   3  14      456.00      472.06     32.59 o 
   4   3  14       52.76       42.21     13.53 o 
   5   3  14        1.63       18.58     12.68 o 
   6   3  14        6.09        1.33     12.38 o 
   7   3  14      911.66      967.35     36.59 o 
   8   3  14      241.37      298.26     28.22 o 
   9   3  14       19.42       15.01      7.76 o 
  -9   4  14     1234.86     1197.62     65.97 o 
  -8   4  14      306.22      287.17     33.63 o 
  -7   4  14     1035.79      950.76     44.30 o 
  -6   4  14     1244.61     1315.55     80.20 o 
  -5   4  14       86.26       88.01     14.32 o 
  -4   4  14      165.88      147.11     17.55 o 
  -3   4  14     1171.27     1086.70     33.38 o 
  -2   4  14     2350.41     2208.67     57.24 o 
  -1   4  14       36.85       44.94     11.20 o 
   0   4  14     3124.89     2816.01     78.48 o 
   1   4  14      345.45      366.67     33.98 o 
   2   4  14     1632.04     1503.18     50.05 o 
   3   4  14     6279.56     5972.33    158.15 o 
   4   4  14     1093.88     1120.38     63.50 o 
   5   4  14      239.30      257.03     20.57 o 
   6   4  14       12.06       19.36     12.25 o 
   7   4  14      252.14      245.64     19.55 o 
   8   4  14     1833.12     1947.03     57.32 o 
   9   4  14        7.56       15.83      9.36 o 
  -9   5  14     1693.76     1616.94     82.79 o 
  -8   5  14       13.85       -4.58     11.47 o 
  -7   5  14      484.44      513.54     41.39 o 
  -6   5  14       20.01        2.59     20.70 o 
  -5   5  14       50.15       45.83      9.99 o 
  -4   5  14      381.13      433.11     24.45 o 
  -3   5  14     3026.50     2882.21     87.75 o 
  -2   5  14     4444.74     4030.34    101.66 o 
  -1   5  14     3457.22     3182.38     77.75 o 
   0   5  14      592.53      505.11     31.11 o 
   1   5  14      669.36      562.56     30.39 o 
   2   5  14      153.92      216.76     19.78 o 
   3   5  14      368.97      421.86     58.27 o 
   4   5  14     1691.08     1802.92    109.08 o 
   5   5  14        2.33        6.66     14.07 o 
   6   5  14      340.63      400.01     22.30 o 
   7   5  14     1194.53     1287.80     41.96 o 
   8   5  14       33.69       28.82     19.40 o 
  -8   6  14      206.61      208.26     20.70 o 
  -7   6  14      710.77      741.21     49.16 o 
  -6   6  14      200.68      201.43     34.28 o 
  -5   6  14      239.32      240.01     16.84 o 
  -4   6  14      196.00      206.28     35.84 o 
  -3   6  14       35.74       50.90     11.95 o 
  -2   6  14      668.52      652.61     31.29 o 
  -1   6  14     1536.73     1352.86     50.69 o 
   0   6  14      277.14      308.43     20.67 o 
   1   6  14      760.51      731.91     40.03 o 
   2   6  14       30.34       37.20      9.81 o 
   3   6  14     1293.94     1346.61    131.30 o 
   4   6  14     1256.44     1199.66     63.39 o 
   5   6  14      607.58      642.78     43.48 o 
   6   6  14      236.77      297.08     59.50 o 
   7   6  14        3.06       10.35     12.73 o 
   8   6  14        0.99       -2.50      6.51 o 
  -7   7  14        9.33       12.94     14.23 o 
  -6   7  14       99.97      101.37     10.29 o 
  -5   7  14      134.91      159.87     13.63 o 
  -4   7  14      178.11      183.56     18.17 o 
  -3   7  14      197.20      240.44     18.22 o 
  -2   7  14        9.81       21.15     11.08 o 
  -1   7  14     4231.12     4088.27    125.54 o 
   0   7  14      563.70      553.36     28.98 o 
   1   7  14      422.52      443.76     29.56 o 
   2   7  14       24.95       46.62     11.75 o 
   3   7  14     1782.39     1861.43    150.05 o 
   4   7  14     1404.07     1641.52    135.82 o 
   5   7  14      376.28      347.85     31.92 o 
   6   7  14      680.17      687.15     40.10 o 
   7   7  14       39.93       39.45     15.52 o 
  -6   8  14      417.30      378.79     45.27 o 
  -5   8  14       32.01       26.70      9.05 o 
  -4   8  14       14.25       32.06      9.86 o 
  -3   8  14        5.20       11.75      8.92 o 
  -2   8  14      113.56      122.92     14.16 o 
  -1   8  14      376.62      401.51     37.08 o 
   0   8  14      428.33      486.11     35.13 o 
   1   8  14     3088.82     3053.93     95.62 o 
   2   8  14      481.07      454.32     23.19 o 
   3   8  14      192.10      203.09     54.33 o 
   4   8  14      705.58      658.42     81.49 o 
   5   8  14      481.02      552.28     65.32 o 
   6   8  14       25.53       52.65     13.99 o 
  -5   9  14       97.01      113.56      9.70 o 
  -4   9  14       46.53       55.62     10.35 o 
  -3   9  14      664.76      756.73     40.10 o 
  -2   9  14       38.02       44.40      9.60 o 
  -1   9  14      857.68      889.50     34.56 o 
   0   9  14     1045.51     1000.58     37.67 o 
   1   9  14       94.86      103.68     11.68 o 
   2   9  14       43.32       36.48     10.61 o 
   3   9  14      918.23      865.39     86.67 o 
   4   9  14       10.09       -2.59     31.05 o 
  -2  10  14     1256.29     1311.66     62.09 o 
  -1  10  14       11.16        6.62      6.81 o 
   0  10  14      194.20      160.58     25.22 o 
   1  10  14      327.94      326.18     17.22 o 
   2  10  14       31.69       27.16     12.94 o 
  -9   0  15      840.31      865.39     43.98 o 
  -7   0  15        4.97       21.27     21.34 o 
  -5   0  15     3975.63     3654.29    172.04 o 
  -3   0  15     5559.51     4777.67    156.38 o 
  -1   0  15     8603.12     7280.13    322.10 o 
   1   0  15      335.84      352.91     29.04 o 
   3   0  15      322.03      256.35     54.98 o 
   5   0  15     1752.61     1956.55     87.52 o 
   7   0  15      888.11     1003.80     56.92 o 
  -9   1  15     1689.77     1814.26     47.47 o 
  -8   1  15     1224.98     1278.27     38.45 o 
  -7   1  15     1108.11     1212.85     38.91 o 
  -6   1  15       97.59      104.15     11.66 o 
  -5   1  15      574.98      507.94     20.94 o 
  -4   1  15       88.85      104.41     11.69 o 
  -3   1  15       90.53       98.76     13.65 o 
  -2   1  15     2093.41     1934.79     47.77 o 
  -1   1  15     5420.77     4809.86    161.70 o 
   0   1  15      369.79      352.57     28.16 o 
   1   1  15      264.14      267.46     19.74 o 
   2   1  15     1818.97     1768.08     53.75 o 
   3   1  15       73.54       79.35     12.36 o 
   4   1  15       66.16       86.72     12.19 o 
   5   1  15      787.08      722.65     33.86 o 
   6   1  15     2004.75     1918.52     92.49 o 
   7   1  15       34.12       23.28     15.52 o 
   8   1  15      378.33      369.58     22.06 o 
   9   1  15        1.73       14.23     14.23 o 
  -9   2  15      401.16      421.54     21.36 o 
  -8   2  15     1168.37     1167.92     35.35 o 
  -7   2  15      383.86      422.54     31.69 o 
  -6   2  15      317.65      298.19     18.18 o 
  -5   2  15     1558.89     1583.87     50.79 o 
  -4   2  15     2783.80     2721.62     73.22 o 
  -3   2  15      625.41      572.94     36.59 o 
  -2   2  15      442.21      409.26     26.08 o 
  -1   2  15     4600.07     4332.65    102.59 o 
   0   2  15     2704.48     2452.26     92.59 o 
   1   2  15     8008.59     7108.50    175.11 o 
   2   2  15      239.39      225.21     24.72 o 
   3   2  15        8.97       36.21     13.10 o 
   4   2  15     2075.60     2093.73     61.18 o 
   5   2  15      623.38      740.16    144.88 o 
   6   2  15     1082.49     1214.18     36.52 o 
   7   2  15      424.98      495.91     26.02 o 
   8   2  15      829.59      819.22     34.22 o 
   9   2  15      476.79      543.31     22.81 o 
  -9   3  15      148.16      129.93     13.05 o 
  -8   3  15       47.35       62.09     21.99 o 
  -7   3  15      391.65      403.65     22.88 o 
  -6   3  15      182.66      169.56     25.64 o 
  -5   3  15     4728.19     4790.65    138.98 o 
  -4   3  15       34.12       32.97     19.60 o 
  -3   3  15      873.14      881.94     36.33 o 
  -2   3  15      738.55      654.24     31.98 o 
  -1   3  15     2291.08     2074.26     72.62 o 
   0   3  15      586.90      512.96     22.30 o 
   1   3  15        2.49        8.60     12.24 o 
   2   3  15       41.22       60.60     13.79 o 
   3   3  15     1120.60     1107.77     38.96 o 
   4   3  15        0.27        3.95     10.12 o 
   5   3  15     1921.58     2183.12     73.00 o 
   6   3  15      659.21      657.97     25.55 o 
   7   3  15        0.47       11.42      6.90 o 
   8   3  15        9.02        7.31      8.67 o 
   9   3  15        6.98        9.05      6.40 o 
  -8   4  15      805.98      778.72     51.74 o 
  -7   4  15        5.51       27.94     13.63 o 
  -6   4  15      583.80      554.71     34.61 o 
  -5   4  15      828.25      793.70     27.84 o 
  -4   4  15     1711.56     1639.08     47.83 o 
  -3   4  15       50.69       54.93     11.79 o 
  -2   4  15      122.86      120.47     16.10 o 
  -1   4  15      959.38      934.85     32.29 o 
   0   4  15      205.05      196.77     15.79 o 
   1   4  15     3157.73     2935.45     71.36 o 
   2   4  15      933.40      961.79     40.28 o 
   3   4  15        4.55       17.29     11.99 o 
   4   4  15      375.27      485.14     27.89 o 
   5   4  15     1623.01     1671.34     56.95 o 
   6   4  15       48.04       45.17     10.14 o 
   7   4  15      659.82      765.72     26.34 o 
   8   4  15      447.30      487.82     20.77 o 
  -8   5  15       59.51       40.10     19.40 o 
  -7   5  15       16.67        9.90     13.05 o 
  -6   5  15     1006.02      885.91     42.96 o 
  -5   5  15      359.13      352.36     37.51 o 
  -4   5  15     3359.05     3311.72    133.98 o 
  -3   5  15      277.82      252.60     19.87 o 
  -2   5  15      878.51      817.54     27.02 o 
  -1   5  15     3958.24     3618.47     91.89 o 
   0   5  15      117.29      118.93     13.58 o 
   1   5  15      288.37      345.27     21.45 o 
   2   5  15     2301.05     2350.78     75.06 o 
   3   5  15     4647.92     4817.60    157.54 o 
   4   5  15        2.45        9.28     10.56 o 
   5   5  15     1115.84     1151.10     45.69 o 
   6   5  15     1670.34     1818.62     48.50 o 
   7   5  15       91.21      113.91     21.06 o 
   8   5  15      587.88      712.75     50.45 o 
  -7   6  15      726.66      680.53     42.04 o 
  -6   6  15        9.12       10.35     18.11 o 
  -5   6  15      778.39      761.90     55.62 o 
  -4   6  15      178.29      197.84     39.35 o 
  -3   6  15       42.99       33.99     11.28 o 
  -2   6  15      103.13       98.25     13.63 o 
  -1   6  15      767.70      816.45     38.97 o 
   0   6  15     1178.35     1155.15     57.01 o 
   1   6  15        2.71       21.76     20.44 o 
   2   6  15     2575.62     2623.33    192.74 o 
   3   6  15      182.20      218.17     32.99 o 
   4   6  15      453.80      487.83     38.76 o 
   5   6  15     9851.66    10508.57    370.94 o 
   6   6  15      439.33      489.51     33.18 o 
   7   6  15      131.65      176.65     15.38 o 
  -6   7  15      209.03      218.61     27.16 o 
  -5   7  15      181.82      206.97     29.75 o 
  -4   7  15      569.44      546.97     49.14 o 
  -3   7  15      117.37      130.41     14.80 o 
  -2   7  15       26.85       33.09     18.78 o 
  -1   7  15     2731.51     2713.92     86.81 o 
   0   7  15     2715.82     2504.23     80.87 o 
   1   7  15      147.75      133.61     22.04 o 
   2   7  15      409.33      438.02     53.04 o 
   3   7  15      373.27      371.25     65.97 o 
   4   7  15      669.50      685.83     65.97 o 
   5   7  15       17.00       18.02     21.34 o 
   6   7  15       12.74       26.17     13.76 o 
  -5   8  15      261.37      261.30     28.46 o 
  -4   8  15     2685.33     2763.67    109.31 o 
  -3   8  15      220.35      215.20     16.99 o 
  -2   8  15        4.35        9.62      8.70 o 
  -1   8  15      429.30      483.54     34.21 o 
   0   8  15     1444.12     1526.36     52.60 o 
   1   8  15        1.47       10.25      8.70 o 
   2   8  15      458.91      501.13     37.51 o 
   3   8  15       31.82       76.32     41.39 o 
   4   8  15      896.68      904.26     58.21 o 
   5   8  15        0.52       -4.25     13.76 o 
  -3   9  15      823.21      768.37     37.51 o 
  -2   9  15     2906.91     2867.28    105.76 o 
  -1   9  15      782.63      793.32     34.85 o 
   0   9  15      652.08      633.72     25.83 o 
   1   9  15      541.37      488.71     98.96 o 
   2   9  15      387.76      346.48     27.25 o 
   3   9  15      349.89      257.42     49.16 o 
  -8   0  16      285.84      309.16     24.58 o 
  -6   0  16       40.14       33.30     12.32 o 
  -4   0  16     2826.13     2656.96    128.06 o 
  -2   0  16     2699.82     2518.84     88.67 o 
   0   0  16     5763.62     5096.35    148.71 o 
   2   0  16     2219.56     2081.77     93.17 o 
   4   0  16     1811.67     1744.26     80.71 o 
   6   0  16      248.16      235.43     27.16 o 
  -9   1  16      100.93      117.71     14.23 o 
  -8   1  16      351.78      414.48     18.47 o 
  -7   1  16      108.30       93.41     10.52 o 
  -6   1  16      342.13      387.30     24.49 o 
  -5   1  16     1090.98      975.11     35.51 o 
  -4   1  16     3077.06     2992.25     78.82 o 
  -3   1  16     5695.82     5199.95    127.79 o 
  -2   1  16     7608.97     6979.22    253.92 o 
  -1   1  16     1424.33     1207.52     39.42 o 
   0   1  16      238.30      210.47     16.84 o 
   1   1  16     1110.83      946.19     34.34 o 
   2   1  16      178.96      176.97     14.77 o 
   3   1  16      345.07      382.13     19.20 o 
   4   1  16      679.69      576.46     41.97 o 
   5   1  16        0.05       -2.11     12.94 o 
   6   1  16       77.19       55.62     19.40 o 
   7   1  16      368.37      346.67     29.75 o 
   8   1  16      199.33      167.05     13.63 o 
  -9   2  16      857.14      889.97     45.27 o 
  -8   2  16      148.96      156.30     14.91 o 
  -7   2  16        8.15        5.15      7.32 o 
  -6   2  16      200.57      212.47     15.04 o 
  -5   2  16      360.46      369.16     21.11 o 
  -4   2  16       40.89       52.46     19.04 o 
  -3   2  16      163.99      195.78     18.86 o 
  -2   2  16      418.48      408.28     21.27 o 
  -1   2  16      239.78      276.77     32.59 o 
   0   2  16     1427.29     1321.85     38.74 o 
   1   2  16     1137.76     1070.42     41.17 o 
   2   2  16     1236.50     1117.21     39.21 o 
   3   2  16     3187.79     3214.49     85.27 o 
   4   2  16      330.92      376.32     20.72 o 
   5   2  16        2.67       12.11      9.47 o 
   6   2  16     2266.75     2610.39    128.06 o 
   7   2  16      324.87      364.55     23.20 o 
   8   2  16      543.53      547.08     24.65 o 
  -8   3  16     1500.42     1648.29     58.99 o 
  -7   3  16      444.89      384.19     37.51 o 
  -6   3  16     2645.95     2627.68     73.12 o 
  -5   3  16      435.81      464.61     22.29 o 
  -4   3  16      564.10      552.99     52.47 o 
  -3   3  16      144.52      150.60     14.52 o 
  -2   3  16     1237.48     1117.30     39.55 o 
  -1   3  16      345.81      319.97     18.58 o 
   0   3  16      651.86      628.77     45.14 o 
   1   3  16      531.14      519.33     20.22 o 
   2   3  16       39.40       42.10     11.38 o 
   3   3  16      164.16      166.07     15.74 o 
   4   3  16      341.10      377.56     21.80 o 
   5   3  16        0.82       -6.53      9.95 o 
   6   3  16      805.49      834.93     42.21 o 
   7   3  16        6.09       11.38      9.49 o 
   8   3  16      109.05      117.64     10.35 o 
  -8   4  16      140.96       93.14     20.70 o 
  -7   4  16      354.05      314.87     21.72 o 
  -6   4  16     1070.70     1084.21     47.56 o 
  -5   4  16      112.39       92.71      9.01 o 
  -4   4  16     1267.42     1212.96     37.89 o 
  -3   4  16      259.97      271.94     17.05 o 
  -2   4  16     3382.77     3089.96     92.71 o 
  -1   4  16     2069.67     2061.28     63.12 o 
   0   4  16      207.49      183.55     26.70 o 
   1   4  16       17.87       18.68     11.90 o 
   2   4  16     2732.59     2899.63     74.99 o 
   3   4  16        3.89        1.49     13.67 o 
   4   4  16      423.45      451.18     21.74 o 
   5   4  16        8.28       21.02      9.79 o 
   6   4  16      882.33     1016.74     30.99 o 
   7   4  16     2119.42     2505.65     73.43 o 
   8   4  16     1921.94     2205.51    103.48 o 
  -7   5  16     2332.28     2200.94     76.34 o 
  -6   5  16       55.15       75.06     16.46 o 
  -5   5  16       23.27       13.05     20.05 o 
  -4   5  16      491.51      517.83    109.31 o 
  -3   5  16       41.94       27.16     19.67 o 
  -2   5  16      619.03      624.52     75.68 o 
  -1   5  16      188.07      199.47     15.46 o 
   0   5  16      909.31      879.24     32.11 o 
   1   5  16     1399.15     1380.27     43.10 o 
   2   5  16     1283.79     1240.14     45.16 o 
   3   5  16      375.57      365.90     22.52 o 
   4   5  16        2.45       14.96     14.46 o 
   5   5  16        4.13       -0.97      7.74 o 
   6   5  16      665.18      738.30     22.97 o 
   7   5  16      334.50      423.96     32.34 o 
  -7   6  16      158.79      134.62     14.91 o 
  -6   6  16       51.77       62.80     30.40 o 
  -5   6  16       15.00        2.59     18.11 o 
  -4   6  16      655.93      672.07     51.74 o 
  -3   6  16      910.22      885.79    136.47 o 
  -2   6  16     1211.15     1204.30    115.13 o 
  -1   6  16      788.50      834.48     67.26 o 
   0   6  16      438.19      447.40     42.69 o 
   1   6  16      189.13      227.60     22.91 o 
   2   6  16     1254.99     1417.88     85.37 o 
   3   6  16      221.69      225.62     29.28 o 
   4   6  16     3645.24     3913.31    150.47 o 
   5   6  16        2.46       20.70     16.20 o 
   6   6  16       37.92       70.78     10.88 o 
  -6   7  16     1204.45     1107.80     50.45 o 
  -5   7  16        4.16        2.59     16.82 o 
  -4   7  16      608.96      647.50    130.00 o 
  -3   7  16     4228.82     4231.73    160.64 o 
  -2   7  16      784.26      918.42    104.78 o 
  -1   7  16      604.32      633.89     54.33 o 
   0   7  16      693.96      740.64     49.09 o 
   1   7  16        0.01        3.55     24.58 o 
   2   7  16     1261.24     1181.77     73.09 o 
   3   7  16      285.92      328.14     32.45 o 
   4   7  16      205.98      226.37     26.10 o 
   5   7  16       12.24        8.94     13.76 o 
  -4   8  16       38.51       43.98     18.11 o 
  -3   8  16      164.66      196.51     23.29 o 
  -2   8  16      284.36      228.96     50.45 o 
  -1   8  16       20.59       10.35     33.63 o 
   0   8  16       96.66       94.81     19.55 o 
   1   8  16     2555.91     2503.76    107.44 o 
   2   8  16        6.74       45.27     38.81 o 
   3   8  16     4125.50     4356.73    161.59 o 
   4   8  16        4.27        4.13     13.99 o 
  -1   9  16      468.51      391.95     54.33 o 
   0   9  16        5.32       -5.17     28.46 o 
   1   9  16      138.72      125.47     37.51 o 
  -7   0  17     1301.14     1316.84     67.26 o 
  -5   0  17        6.12       14.28     14.88 o 
  -3   0  17     3200.88     2848.20    134.53 o 
  -1   0  17     5203.68     4713.84    151.21 o 
   1   0  17      222.52      206.55     26.23 o 
   3   0  17       82.73       98.31     24.58 o 
   5   0  17     3453.84     3621.95    169.46 o 
  -8   1  17     1247.62     1371.75     45.62 o 
  -7   1  17     2605.80     2769.01     72.91 o 
  -6   1  17      307.94      307.15     16.92 o 
  -5   1  17     2138.65     2189.06     76.82 o 
  -4   1  17      718.46      669.69     28.44 o 
  -3   1  17     1094.91     1190.01     38.97 o 
  -2   1  17     1096.61     1032.03     49.16 o 
  -1   1  17     1134.72     1071.90     47.46 o 
   0   1  17        5.17        7.01     11.02 o 
   1   1  17      353.45      289.65     17.06 o 
   2   1  17       19.41       16.92     10.15 o 
   3   1  17      547.50      600.62     32.89 o 
   4   1  17     2463.43     2487.72     86.84 o 
   5   1  17      255.88      228.96     29.75 o 
   6   1  17       22.45       32.34     16.82 o 
   7   1  17       41.05       34.03     10.25 o 
   8   1  17      226.31      225.08     21.99 o 
  -8   2  17      251.74      292.34     24.58 o 
  -7   2  17      609.93      667.67     31.45 o 
  -6   2  17      993.64     1033.75     41.25 o 
  -5   2  17     1732.46     1774.05     76.06 o 
  -4   2  17        4.83        2.64     13.83 o 
  -3   2  17       23.62       14.82     11.26 o 
  -2   2  17     3406.28     3274.60     85.41 o 
  -1   2  17     3627.04     3502.81     89.95 o 
   0   2  17      727.43      663.93     55.92 o 
   1   2  17      239.20      228.47     14.70 o 
   2   2  17     2067.83     1996.67     56.00 o 
   3   2  17     1650.80     1644.22     61.64 o 
   4   2  17     1257.78     1424.16     41.28 o 
   5   2  17     3361.37     3729.40    123.94 o 
   6   2  17      148.68      153.31     16.46 o 
   7   2  17     1037.99     1119.00     42.53 o 
   8   2  17       68.76       62.89      8.08 o 
  -8   3  17      506.80      554.91     27.81 o 
  -7   3  17      195.12      192.74     25.87 o 
  -6   3  17     1264.29     1234.98     42.77 o 
  -5   3  17      355.04      328.75     19.47 o 
  -4   3  17       78.21       76.90     11.42 o 
  -3   3  17       26.29       40.77     11.10 o 
  -2   3  17      892.70      809.21     30.32 o 
  -1   3  17     4544.79     4210.13    105.43 o 
   0   3  17      527.86      540.18     24.43 o 
   1   3  17       26.88       44.83     11.91 o 
   2   3  17      141.88      165.50     15.04 o 
   3   3  17      199.18      202.84     15.97 o 
   4   3  17      838.97      825.87     37.72 o 
   5   3  17     4559.58     5040.92    120.27 o 
   6   3  17      199.62      191.27     17.95 o 
   7   3  17      235.53      220.46     15.52 o 
  -7   4  17       98.95       87.96     20.70 o 
  -6   4  17      140.27      116.42     16.39 o 
  -5   4  17     1265.53     1256.34     56.92 o 
  -4   4  17      235.64      232.47     13.93 o 
  -3   4  17      658.30      634.86     37.08 o 
  -2   4  17     1616.78     1522.25     45.23 o 
  -1   4  17        6.42       16.52     10.01 o 
   0   4  17     2205.43     2084.59     57.79 o 
   1   4  17       26.52       34.00     10.68 o 
   2   4  17      531.40      560.73     27.26 o 
   3   4  17       54.14       73.70      9.96 o 
   4   4  17      127.93      136.90     14.94 o 
   5   4  17     1541.51     1676.29     45.60 o 
   6   4  17     1152.74     1393.66     45.55 o 
   7   4  17      107.52      123.95      9.40 o 
  -7   5  17      630.36      627.37     41.39 o 
  -6   5  17     1260.34     1157.46     64.68 o 
  -5   5  17        7.13      -13.58     13.58 o 
  -4   5  17      297.94      292.78     38.31 o 
  -3   5  17     1046.33      953.67     61.21 o 
  -2   5  17      840.98      807.96     38.67 o 
  -1   5  17      882.41      913.36     30.42 o 
   0   5  17     1333.00     1241.43     44.09 o 
   1   5  17      382.01      431.74     23.01 o 
   2   5  17      171.75      203.10     33.54 o 
   3   5  17       86.95       70.23     11.68 o 
   4   5  17     2111.45     2359.27     61.20 o 
   5   5  17      318.92      359.83     17.18 o 
   6   5  17       77.28       80.83     15.10 o 
  -6   6  17      971.78      907.77     37.95 o 
  -5   6  17      830.23      801.18     37.50 o 
  -4   6  17       19.22        9.41     13.94 o 
  -3   6  17       77.28       99.51     32.34 o 
  -2   6  17      912.98      846.42     69.41 o 
  -1   6  17     1183.60     1186.11    145.52 o 
   0   6  17      562.60      666.16     46.24 o 
   1   6  17     1969.09     1919.98    104.13 o 
   2   6  17     1692.88     1823.18     81.35 o 
   3   6  17      698.32      752.85     46.59 o 
   4   6  17      673.20      748.61     43.60 o 
   5   6  17       11.38       15.72     10.01 o 
   6   6  17      148.20      147.86     11.47 o 
  -5   7  17      782.75      893.38     61.44 o 
  -4   7  17      528.51      497.21     43.33 o 
  -3   7  17      455.64      526.69     73.09 o 
  -2   7  17      283.88      248.95     29.13 o 
  -1   7  17      434.25      322.53     31.45 o 
   0   7  17      926.44      965.87     54.98 o 
   1   7  17      975.13     1033.31     55.00 o 
   2   7  17      635.41      678.03     43.33 o 
   3   7  17       47.70       99.92     56.92 o 
   4   7  17        5.13       50.39     15.25 o 
  -3   8  17      226.41      190.26     20.95 o 
  -2   8  17     3010.99     3078.17    117.85 o 
  -1   8  17      191.12      223.78     50.45 o 
   0   8  17      640.91      776.13     86.67 o 
   1   8  17       10.46        4.89     35.57 o 
   2   8  17     1302.11     1379.60     93.78 o 
   3   8  17        1.99      -12.25     13.63 o 
  -8   0  18      190.71      225.08     16.82 o 
  -6   0  18     5536.08     5862.39    260.00 o 
  -4   0  18    13168.84    13267.99    575.63 o 
  -2   0  18       87.09       81.49     23.28 o 
   0   0  18     1255.31     1232.76     72.44 o 
   2   0  18     6177.31     5616.61    257.42 o 
   4   0  18       10.60       25.87     19.40 o 
  -7   1  18      410.77      430.76     22.64 o 
  -6   1  18      657.70      749.86     31.47 o 
  -5   1  18      117.56      136.67     32.34 o 
  -4   1  18      898.13      860.10     37.04 o 
  -3   1  18      261.26      256.39     22.80 o 
  -2   1  18       17.75       27.22     11.34 o 
  -1   1  18       18.52       20.82     13.98 o 
   0   1  18     3331.03     3129.57    175.28 o 
   1   1  18        4.91       -3.88     19.40 o 
   2   1  18      152.13      177.22     29.75 o 
   3   1  18     3229.13     3371.00    162.99 o 
   4   1  18        0.54       11.64     19.40 o 
   5   1  18       21.65       20.70     16.82 o 
   6   1  18       17.51       11.64     15.52 o 
   7   1  18       43.43       41.39     14.23 o 
  -7   2  18     3803.86     3884.54    175.92 o 
  -6   2  18        7.13       -7.82      7.82 o 
  -5   2  18      164.81      162.21     34.28 o 
  -4   2  18       75.84       75.28     11.74 o 
  -3   2  18     2523.00     2495.47     75.24 o 
  -2   2  18      329.15      331.43     32.01 o 
  -1   2  18      194.08      200.92     16.21 o 
   0   2  18     1084.50      961.07     33.66 o 
   1   2  18     1000.27     1041.82     32.88 o 
   2   2  18       63.29       88.95     12.68 o 
   3   2  18      303.02      344.61     18.42 o 
   4   2  18      550.33      499.35     29.72 o 
   5   2  18      222.78      235.57     43.33 o 
   6   2  18      413.01      477.73     28.46 o 
   7   2  18      267.68      254.55     15.55 o 
  -7   3  18      402.78      414.60     23.28 o 
  -6   3  18      705.83      781.31     49.16 o 
  -5   3  18      775.94      738.42     26.44 o 
  -4   3  18       70.15       85.54     10.97 o 
  -3   3  18        1.34       23.11     10.46 o 
  -2   3  18        1.44       19.08      9.97 o 
  -1   3  18      390.60      396.64     25.72 o 
   0   3  18     9536.06     9248.81    215.75 o 
   1   3  18      713.22      627.61     25.74 o 
   2   3  18      151.57      142.83     11.92 o 
   3   3  18     1005.59     1005.48     28.27 o 
   4   3  18        3.02        1.98      8.49 o 
   5   3  18       63.65       63.94     12.94 o 
   6   3  18      239.09      244.07     41.39 o 
   7   3  18      334.35      344.64     16.90 o 
  -6   4  18      429.46      407.58     33.63 o 
  -5   4  18       89.54       88.99     16.46 o 
  -4   4  18        6.69        4.28     12.53 o 
  -3   4  18      166.39      157.45     16.80 o 
  -2   4  18        0.49        3.83      8.70 o 
  -1   4  18     1608.28     1622.46     46.81 o 
   0   4  18     1291.65     1284.19     39.18 o 
   1   4  18     2512.37     2541.94     67.09 o 
   2   4  18     1129.34     1165.29     36.28 o 
   3   4  18      245.08      234.93     15.45 o 
   4   4  18       21.73       26.09     13.63 o 
   5   4  18     1201.36     1356.42     49.57 o 
   6   4  18     2138.14     2377.29     74.03 o 
  -6   5  18      320.45      253.54     17.31 o 
  -5   5  18        4.47      -12.29     12.29 o 
  -4   5  18      500.73      529.92     28.22 o 
  -3   5  18       54.84       69.81     17.06 o 
  -2   5  18       15.63       17.22     13.69 o 
  -1   5  18      623.83      582.53     58.13 o 
   0   5  18       10.48       10.91      7.33 o 
   1   5  18      434.42      455.21     26.33 o 
   2   5  18      123.21      130.60     10.84 o 
   3   5  18     1151.09     1302.94     36.95 o 
   4   5  18      101.24      116.53     14.26 o 
   5   5  18       86.96      103.22     15.31 o 
   6   5  18        2.31        7.76     11.64 o 
  -5   6  18       20.96       16.35     11.64 o 
  -4   6  18       17.82       27.12     13.24 o 
  -3   6  18       77.59       40.39     16.53 o 
  -2   6  18      265.89      246.80     20.35 o 
  -1   6  18       89.71       93.54     16.10 o 
   0   6  18       20.16       24.67     16.49 o 
   1   6  18     1029.80     1054.98     41.65 o 
   2   6  18     2377.29     2539.90     79.12 o 
   3   6  18        0.75       16.32     11.28 o 
   4   6  18       69.48       90.10     17.49 o 
   5   6  18      161.20      131.19     34.28 o 
  -3   7  18      806.61      864.44     35.90 o 
  -2   7  18      697.60      705.83     57.43 o 
  -1   7  18       74.83       80.57     14.11 o 
   0   7  18      125.11      127.64     27.81 o 
   1   7  18       65.20       73.07     23.28 o 
   2   7  18      395.06      440.16     80.20 o 
   3   7  18        2.31        4.35     13.02 o 
  -7   0  19       89.21       72.44     11.64 o 
  -5   0  19      403.90      402.30     31.05 o 
  -3   0  19       84.70      124.18     23.28 o 
  -1   0  19        9.17       11.64     19.40 o 
   1   0  19     2090.09     2134.37    108.66 o 
   3   0  19     2717.14     2853.58    137.12 o 
  -7   1  19     1762.36     1801.24     58.03 o 
  -6   1  19      110.44      120.90     11.79 o 
  -5   1  19     1493.72     1513.14     54.86 o 
  -4   1  19      381.35      407.47     32.34 o 
  -3   1  19      696.24      727.25     60.80 o 
  -2   1  19     1099.11     1016.60     44.30 o 
  -1   1  19       32.70       33.13     13.98 o 
   0   1  19      215.57      222.49     31.05 o 
   1   1  19      272.55      214.73     29.75 o 
   2   1  19     2194.34     2342.63    119.01 o 
   3   1  19      148.22      125.47     24.58 o 
   4   1  19      172.84      179.22     18.23 o 
   5   1  19        0.09        7.37     10.49 o 
   6   1  19        1.03        7.76     14.23 o 
  -6   2  19       28.35       19.89      6.66 o 
  -5   2  19      733.01      765.73     43.98 o 
  -4   2  19      119.25      128.98     14.85 o 
  -3   2  19     1083.87     1098.70     48.92 o 
  -2   2  19       12.72        5.97      9.47 o 
  -1   2  19     2711.35     2544.21     66.75 o 
   0   2  19      596.27      638.01     60.13 o 
   1   2  19     3973.99     4021.80    106.39 o 
   2   2  19       61.93       69.99     11.82 o 
   3   2  19     1186.91     1279.85     49.21 o 
   4   2  19      388.32      403.94     32.34 o 
   5   2  19      921.69     1055.84     88.61 o 
   6   2  19        1.51        1.75      7.73 o 
  -6   3  19     1005.52     1049.07     51.74 o 
  -5   3  19       15.15        3.88     15.52 o 
  -4   3  19      407.65      397.20     18.03 o 
  -3   3  19      290.43      302.53     37.72 o 
  -2   3  19       19.46       12.13      9.42 o 
  -1   3  19     1631.62     1579.61     45.25 o 
   0   3  19      705.18      678.23     29.57 o 
   1   3  19     3625.68     3614.96     89.99 o 
   2   3  19        0.81       13.09      9.17 o 
   3   3  19        2.36       10.29     10.75 o 
   4   3  19       28.49       27.20      8.80 o 
   5   3  19      218.72      216.18     12.74 o 
   6   3  19        2.41        5.98      7.15 o 
  -6   4  19       69.26       68.56     14.23 o 
  -5   4  19        5.58       -3.49     10.49 o 
  -4   4  19       81.75       68.25     16.82 o 
  -3   4  19      454.24      399.52     15.68 o 
  -2   4  19      375.49      373.30     28.23 o 
  -1   4  19     1507.45     1504.42     42.75 o 
   0   4  19      302.59      317.42     16.52 o 
   1   4  19       60.88       68.34     10.10 o 
   2   4  19      105.59      105.75     10.83 o 
   3   4  19     2319.70     2627.70     66.29 o 
   4   4  19     2768.21     3142.95     91.26 o 
   5   4  19      719.54      776.14     32.01 o 
  -5   5  19     1238.05     1133.10     42.53 o 
  -4   5  19       13.81       14.88     11.89 o 
  -3   5  19       90.43      105.90     16.12 o 
  -2   5  19     1784.72     1766.04     59.35 o 
  -1   5  19      285.14      290.46     21.50 o 
   0   5  19       47.79       39.98     17.65 o 
   1   5  19      379.88      370.50     31.58 o 
   2   5  19      810.21      881.45     35.50 o 
   3   5  19      554.02      596.64     26.63 o 
   4   5  19      288.83      354.16     34.69 o 
  -4   6  19       38.33       22.64     13.58 o 
  -3   6  19      473.35      458.11     28.92 o 
  -2   6  19     1499.98     1518.06     63.55 o 
  -1   6  19      470.36      511.37     29.17 o 
   0   6  19      526.15      510.25     26.43 o 
   1   6  19      674.76      661.48     29.45 o 
   2   6  19      465.26      476.97     33.15 o 
   3   6  19       36.57       39.58     10.30 o 
  -1   7  19      439.03      416.17     22.44 o 
   0   7  19       65.78       50.30     10.88 o 
   1   7  19      168.98      151.88     14.11 o 
  -6   0  20     2133.12     2109.79     97.02 o 
  -4   0  20     8559.86     8203.72    358.31 o 
  -2   0  20      669.61      754.14     49.16 o 
  -6   1  20      504.69      532.08     31.05 o 
  -5   1  20      648.76      664.64     27.80 o 
  -4   1  20        0.61       -0.78      9.01 o 
  -3   1  20     3334.55     3249.41    150.05 o 
  -2   1  20      180.77      175.92     23.28 o 
  -1   1  20       57.85       59.20     13.63 o 
   0   1  20      614.21      649.31     44.63 o 
   1   1  20       76.91       61.75     14.23 o 
   2   1  20      336.57      294.81     38.16 o 
   3   1  20      276.96      303.31     17.42 o 
   4   1  20      115.40      100.68     12.81 o 
   5   1  20       31.39       28.46     14.23 o 
  -5   2  20      336.43      332.44     20.70 o 
  -4   2  20      318.80      302.69     23.28 o 
  -3   2  20      337.10      338.22     40.75 o 
  -2   2  20       25.22       31.84     16.17 o 
  -1   2  20      659.54      657.36     31.86 o 
   0   2  20      446.84      485.84     33.63 o 
   1   2  20      693.39      733.01     34.61 o 
   2   2  20       15.07       28.46     12.12 o 
   3   2  20      882.05      924.02     77.61 o 
   4   2  20      180.90      166.32     22.74 o 
   5   2  20      353.71      379.10     15.92 o 
  -4   3  20      490.94      447.11     15.88 o 
  -3   3  20      162.96      161.61     12.82 o 
  -2   3  20      604.50      591.22     40.89 o 
  -1   3  20      542.80      559.98     28.94 o 
   0   3  20      391.92      353.99     21.10 o 
   1   3  20      177.31      154.08     14.77 o 
   2   3  20     1502.75     1571.45     57.43 o 
   3   3  20        3.98        2.82      9.57 o 
   4   3  20      118.65      117.41     12.42 o 
   5   3  20      517.02      555.98     23.20 o 
  -4   4  20      160.11      127.94     13.05 o 
  -3   4  20       11.29       10.40     11.41 o 
  -2   4  20       79.54       98.51     13.77 o 
  -1   4  20     2661.72     2719.42     94.47 o 
   0   4  20     1828.32     1796.34     79.91 o 
   1   4  20      452.02      467.85     17.73 o 
   2   4  20     1167.25     1148.17     31.74 o 
   3   4  20      507.76      529.40     27.22 o 
   4   4  20     1186.65     1266.45     95.08 o 
  -3   5  20     1086.52     1063.26     41.55 o 
  -2   5  20        0.58       -4.16     10.25 o 
  -1   5  20       62.26       46.09     11.67 o 
   0   5  20      299.86      257.00     29.78 o 
   1   5  20       85.23      102.66     12.90 o 
   2   5  20        4.03        2.54     12.21 o 
   3   5  20      326.49      437.49     34.93 o 
  -1   6  20      682.94      669.24     59.95 o 
   0   6  20       43.00       33.24     13.51 o 
   1   6  20       94.38       71.58     18.40 o 
  -5   0  21      557.77      512.25     29.75 o 
  -3   0  21     1431.98     1381.52     71.15 o 
  -1   0  21      216.72      235.43     25.87 o 
  -5   1  21        3.13       21.56      6.81 o 
  -4   1  21       77.46       83.50     10.49 o 
  -3   1  21     1138.86     1191.36     60.80 o 
  -2   1  21     1389.48     1368.58     69.85 o 
  -1   1  21       24.97       45.27     15.52 o 
   0   1  21      997.36      933.95     53.04 o 
   1   1  21       55.59       82.79     18.11 o 
   2   1  21     1062.80     1065.89     58.21 o 
   3   1  21      148.24      112.54     18.11 o 
   4   1  21      346.43      337.62     27.16 o 
  -4   2  21       14.73        7.76      7.76 o 
  -3   2  21     2376.69     2325.81    106.07 o 
  -2   2  21       76.66       65.97     12.94 o 
  -1   2  21      231.33      218.29     16.76 o 
   0   2  21      613.82      638.75     35.57 o 
   1   2  21      176.99      178.73     15.83 o 
   2   2  21      598.24      617.16     31.05 o 
   3   2  21     1605.17     1564.77     54.86 o 
   4   2  21      103.49      119.83     10.98 o 
  -2   3  21        4.67        1.29      6.94 o 
  -1   3  21       25.69       21.40      8.98 o 
   0   3  21      470.27      449.58     42.69 o 
   1   3  21     1533.40     1498.45     75.67 o 
   2   3  21        2.20       10.76     14.88 o 
   3   3  21        5.86        5.03      7.64 o 
  -3   4  21      729.66      728.27     42.69 o 
  -2   4  21      607.94      610.25     35.25 o 
  -1   4  21      605.90      481.48     31.73 o 
   0   4  21        5.05        8.19     13.88 o 
   1   4  21       53.69       50.83     16.08 o 
   2   4  21        1.23        2.59     14.23 o 
  -2   0  22     2191.60     2139.54    100.90 o 
   0   0  22      721.39      639.02     40.10 o 
   2   0  22     4036.55     3632.30    164.28 o 
  -3   1  22      480.25      457.36     20.44 o 
  -2   1  22      230.63      220.64     15.52 o 
  -1   1  22      721.18      751.56     41.39 o 
   0   1  22       91.15      108.66     16.82 o 
   1   1  22      471.41      401.00     28.46 o 
   2   1  22      382.51      323.39     24.58 o 
  -2   2  22      819.93      816.23     41.39 o 
  -1   2  22      242.57      209.56     18.11 o 
   0   2  22     1633.46     1584.60     75.03 o 
   1   2  22      144.46      144.88     16.82 o 
   2   2  22      178.76      166.87     16.82 o 
  -1   3  22      532.76      507.07     24.58 o 
   0   3  22       23.02       23.40      5.89 o 
   1   3  22      148.36      145.04     10.53 o 
                                                 
